# Supplementary material for: N6-Methyladenosine Methyltransferase METTL3 Promotes Angiogenesis and Atherosclerosis by Upregulating the JAK2/STAT3 Pathway via m6A Reader IGF2BP1
Source: Front Cell Dev Biol. 2021 Dec 7;9:731810. doi: 10.3389/fcell.2021.731810 (PMC8689138; doi:10.3389/fcell.2021.731810)
Supplement: Supplementary file 4 [file Table4.xlsx]

## Sheet: Supplementary Table 4
Supplementary Table 4: StarBase-predicted mRNAs that had a possibility to bind with METTL3.
RBP	geneID	geneName	geneType	clusterNum	clipExpNum	clipIDnum	HepG2	K562	pancancerNum
METTL3	ENSG00000000003	TSPAN6	protein_coding	1	1	1	NA	NA	15
METTL3	ENSG00000001460	STPG1	protein_coding	1	1	1	NA	NA	18
METTL3	ENSG00000001461	NIPAL3	protein_coding	1	1	1	NA	NA	18
METTL3	ENSG00000002726	AOC1	protein_coding	1	2	2	NA	NA	13
METTL3	ENSG00000002822	MAD1L1	protein_coding	3	2	3	NA	NA	12
METTL3	ENSG00000003056	M6PR	protein_coding	1	1	1	NA	NA	25
METTL3	ENSG00000003096	KLHL13	protein_coding	2	2	2	NA	NA	16
METTL3	ENSG00000003249	DBNDD1	protein_coding	1	1	1	NA	NA	11
METTL3	ENSG00000003393	ALS2	protein_coding	1	1	1	NA	NA	30
METTL3	ENSG00000003756	RBM5	protein_coding	2	1	2	NA	NA	32
METTL3	ENSG00000004142	POLDIP2	protein_coding	1	1	1	NA	NA	11
METTL3	ENSG00000004455	AK2	protein_coding	1	1	1	NA	NA	17
METTL3	ENSG00000004487	KDM1A	protein_coding	1	1	1	NA	NA	27
METTL3	ENSG00000004534	RBM6	protein_coding	1	1	1	NA	NA	30
METTL3	ENSG00000004660	CAMKK1	protein_coding	1	2	2	NA	NA	19
METTL3	ENSG00000004779	NDUFAB1	protein_coding	1	1	1	NA	NA	18
METTL3	ENSG00000004864	SLC25A13	protein_coding	1	1	1	NA	NA	21
METTL3	ENSG00000005007	UPF1	protein_coding	2	3	3	NA	NA	25
METTL3	ENSG00000005022	SLC25A5	protein_coding	1	2	2	NA	NA	19
METTL3	ENSG00000005108	THSD7A	protein_coding	2	2	3	NA	NA	17
METTL3	ENSG00000005187	ACSM3	protein_coding	2	2	2	NA	NA	18
METTL3	ENSG00000005206	SPPL2B	protein_coding	2	1	2	NA	NA	26
METTL3	ENSG00000005302	MSL3	protein_coding	1	1	1	NA	NA	29
METTL3	ENSG00000005339	CREBBP	protein_coding	1	1	1	NA	NA	29
METTL3	ENSG00000005486	RHBDD2	protein_coding	1	1	1	NA	NA	18
METTL3	ENSG00000005801	ZNF195	protein_coding	1	1	1	NA	NA	29
METTL3	ENSG00000005810	MYCBP2	protein_coding	1	1	1	NA	NA	28
METTL3	ENSG00000005812	FBXL3	protein_coding	1	1	1	NA	NA	20
METTL3	ENSG00000005889	ZFX	protein_coding	1	1	1	NA	NA	30
METTL3	ENSG00000006071	ABCC8	protein_coding	1	2	2	NA	NA	13
METTL3	ENSG00000006125	AP2B1	protein_coding	1	1	1	NA	NA	15
METTL3	ENSG00000006432	MAP3K9	protein_coding	1	1	1	NA	NA	25
METTL3	ENSG00000006453	BAIAP2L1	protein_coding	1	1	1	NA	NA	8
METTL3	ENSG00000006459	KDM7A	protein_coding	1	1	1	NA	NA	28
METTL3	ENSG00000006576	PHTF2	protein_coding	1	1	1	NA	NA	23
METTL3	ENSG00000006638	TBXA2R	protein_coding	1	1	1	NA	NA	15
METTL3	ENSG00000006704	GTF2IRD1	protein_coding	1	1	1	NA	NA	19
METTL3	ENSG00000006744	ELAC2	protein_coding	1	1	1	NA	NA	24
METTL3	ENSG00000006831	ADIPOR2	protein_coding	1	1	1	NA	NA	20
METTL3	ENSG00000006837	CDKL3	protein_coding	1	1	1	NA	NA	23
METTL3	ENSG00000007047	MARK4	protein_coding	2	1	2	NA	NA	12
METTL3	ENSG00000007080	CCDC124	protein_coding	3	1	3	NA	NA	13
METTL3	ENSG00000007174	DNAH9	protein_coding	1	2	2	NA	NA	14
METTL3	ENSG00000007376	RPUSD1	protein_coding	1	1	1	NA	NA	14
METTL3	ENSG00000007384	RHBDF1	protein_coding	1	1	1	NA	NA	15
METTL3	ENSG00000007392	LUC7L	protein_coding	1	1	1	NA	NA	24
METTL3	ENSG00000007402	CACNA2D2	protein_coding	2	2	4	NA	NA	16
METTL3	ENSG00000007545	CRAMP1	protein_coding	1	1	1	NA	NA	31
METTL3	ENSG00000007923	DNAJC11	protein_coding	1	1	1	NA	NA	29
METTL3	ENSG00000007968	E2F2	protein_coding	1	1	1	NA	NA	18
METTL3	ENSG00000008083	JARID2	protein_coding	1	1	1	NA	NA	23
METTL3	ENSG00000008130	NADK	protein_coding	1	1	1	NA	NA	26
METTL3	ENSG00000008277	ADAM22	protein_coding	2	2	2	NA	NA	22
METTL3	ENSG00000008282	SYPL1	protein_coding	1	1	1	NA	NA	21
METTL3	ENSG00000008300	CELSR3	protein_coding	1	1	1	NA	NA	26
METTL3	ENSG00000008405	CRY1	protein_coding	3	3	4	NA	NA	28
METTL3	ENSG00000008441	NFIX	protein_coding	1	2	2	NA	NA	16
METTL3	ENSG00000008516	MMP25	protein_coding	1	1	1	NA	NA	12
METTL3	ENSG00000008517	IL32	protein_coding	1	2	2	NA	NA	22
METTL3	ENSG00000008710	PKD1	protein_coding	2	1	2	NA	NA	22
METTL3	ENSG00000008869	HEATR5B	protein_coding	1	2	2	NA	NA	30
METTL3	ENSG00000008952	SEC62	protein_coding	1	1	1	NA	NA	18
METTL3	ENSG00000009307	CSDE1	protein_coding	3	3	4	NA	NA	18
METTL3	ENSG00000009335	UBE3C	protein_coding	2	1	2	NA	NA	23
METTL3	ENSG00000009413	REV3L	protein_coding	3	1	3	NA	NA	30
METTL3	ENSG00000009694	TENM1	protein_coding	1	2	2	NA	NA	17
METTL3	ENSG00000009709	PAX7	protein_coding	2	2	3	NA	NA	8
METTL3	ENSG00000009950	MLXIPL	protein_coding	1	1	1	NA	NA	18
METTL3	ENSG00000009954	BAZ1B	protein_coding	2	1	2	NA	NA	28
METTL3	ENSG00000010017	RANBP9	protein_coding	1	1	1	NA	NA	23
METTL3	ENSG00000010072	SPRTN	protein_coding	2	2	2	NA	NA	29
METTL3	ENSG00000010256	UQCRC1	protein_coding	1	1	1	NA	NA	14
METTL3	ENSG00000010278	CD9	protein_coding	1	1	1	NA	NA	15
METTL3	ENSG00000010292	NCAPD2	protein_coding	5	5	10	NA	NA	26
METTL3	ENSG00000010361	FUZ	protein_coding	1	1	1	NA	NA	19
METTL3	ENSG00000010404	IDS	protein_coding	1	1	1	NA	NA	21
METTL3	ENSG00000010803	SCMH1	protein_coding	3	2	3	NA	NA	27
METTL3	ENSG00000010810	FYN	protein_coding	2	1	2	NA	NA	14
METTL3	ENSG00000010818	HIVEP2	protein_coding	2	1	2	NA	NA	21
METTL3	ENSG00000011007	ELOA	protein_coding	1	1	1	NA	NA	27
METTL3	ENSG00000011009	LYPLA2	protein_coding	1	1	1	NA	NA	12
METTL3	ENSG00000011021	CLCN6	protein_coding	1	1	1	NA	NA	31
METTL3	ENSG00000011028	MRC2	protein_coding	2	1	2	NA	NA	10
METTL3	ENSG00000011052	NME1-NME2	protein_coding	5	2	5	NA	NA	10
METTL3	ENSG00000011083	SLC6A7	protein_coding	1	1	1	NA	NA	14
METTL3	ENSG00000011105	TSPAN9	protein_coding	1	1	1	NA	NA	11
METTL3	ENSG00000011275	RNF216	protein_coding	2	1	2	NA	NA	27
METTL3	ENSG00000011295	TTC19	protein_coding	2	1	2	NA	NA	24
METTL3	ENSG00000011304	PTBP1	protein_coding	4	2	5	NA	NA	25
METTL3	ENSG00000011347	SYT7	protein_coding	1	1	1	NA	NA	13
METTL3	ENSG00000011376	LARS2	protein_coding	1	1	1	NA	NA	27
METTL3	ENSG00000011405	PIK3C2A	protein_coding	1	1	1	NA	NA	30
METTL3	ENSG00000011451	WIZ	protein_coding	2	1	2	NA	NA	25
METTL3	ENSG00000011454	RABGAP1	protein_coding	2	2	2	NA	NA	32
METTL3	ENSG00000011485	PPP5C	protein_coding	1	1	1	NA	NA	31
METTL3	ENSG00000012061	ERCC1	protein_coding	2	4	5	NA	NA	16
METTL3	ENSG00000012174	MBTPS2	protein_coding	1	1	1	NA	NA	19
METTL3	ENSG00000012232	EXTL3	protein_coding	1	1	1	NA	NA	10
METTL3	ENSG00000012504	NR1H4	protein_coding	1	1	1	NA	NA	8
METTL3	ENSG00000012822	CALCOCO1	protein_coding	1	1	1	NA	NA	27
METTL3	ENSG00000012963	UBR7	protein_coding	1	1	1	NA	NA	28
METTL3	ENSG00000012983	MAP4K5	protein_coding	1	1	1	NA	NA	31
METTL3	ENSG00000013016	EHD3	protein_coding	1	1	1	NA	NA	13
METTL3	ENSG00000013288	MAN2B2	protein_coding	2	3	3	NA	NA	13
METTL3	ENSG00000013306	SLC25A39	protein_coding	2	1	2	NA	NA	12
METTL3	ENSG00000013392	RWDD2A	protein_coding	1	2	2	NA	NA	21
METTL3	ENSG00000013588	GPRC5A	protein_coding	1	1	1	NA	NA	13
METTL3	ENSG00000013619	MAMLD1	protein_coding	1	1	1	NA	NA	17
METTL3	ENSG00000013810	TACC3	protein_coding	1	1	1	NA	NA	22
METTL3	ENSG00000014138	POLA2	protein_coding	3	1	3	NA	NA	20
METTL3	ENSG00000014164	ZC3H3	protein_coding	2	1	2	NA	NA	21
METTL3	ENSG00000014919	COX15	protein_coding	1	1	1	NA	NA	19
METTL3	ENSG00000015153	YAF2	protein_coding	1	1	1	NA	NA	23
METTL3	ENSG00000015479	MATR3	protein_coding	2	1	2	NA	NA	31
METTL3	ENSG00000015676	NUDCD3	protein_coding	1	1	1	NA	NA	15
METTL3	ENSG00000016864	GLT8D1	protein_coding	2	1	2	NA	NA	28
METTL3	ENSG00000018189	RUFY3	protein_coding	2	1	2	NA	NA	29
METTL3	ENSG00000018236	CNTN1	protein_coding	1	2	2	NA	NA	9
METTL3	ENSG00000018610	CXorf56	protein_coding	1	1	1	NA	NA	25
METTL3	ENSG00000019485	PRDM11	protein_coding	1	1	1	NA	NA	22
METTL3	ENSG00000020256	ZFP64	protein_coding	2	2	2	NA	NA	27
METTL3	ENSG00000020633	RUNX3	protein_coding	1	1	1	NA	NA	11
METTL3	ENSG00000021645	NRXN3	protein_coding	4	4	5	NA	NA	21
METTL3	ENSG00000021762	OSBPL5	protein_coding	2	1	2	NA	NA	13
METTL3	ENSG00000021826	CPS1	protein_coding	2	2	3	NA	NA	9
METTL3	ENSG00000022267	FHL1	protein_coding	1	1	1	NA	NA	18
METTL3	ENSG00000022840	RNF10	protein_coding	1	1	1	NA	NA	19
METTL3	ENSG00000023191	RNH1	protein_coding	1	1	1	NA	NA	17
METTL3	ENSG00000023330	ALAS1	protein_coding	1	1	1	NA	NA	14
METTL3	ENSG00000023572	GLRX2	protein_coding	1	1	1	NA	NA	10
METTL3	ENSG00000023909	GCLM	protein_coding	1	1	1	NA	NA	19
METTL3	ENSG00000024526	DEPDC1	protein_coding	1	1	1	NA	NA	21
METTL3	ENSG00000025293	PHF20	protein_coding	2	2	2	NA	NA	22
METTL3	ENSG00000025772	TOMM34	protein_coding	1	1	1	NA	NA	16
METTL3	ENSG00000025800	KPNA6	protein_coding	1	1	1	NA	NA	23
METTL3	ENSG00000026025	VIM	protein_coding	3	3	3	NA	NA	14
METTL3	ENSG00000026508	CD44	protein_coding	1	1	1	NA	NA	13
METTL3	ENSG00000027001	MIPEP	protein_coding	1	2	2	NA	NA	20
METTL3	ENSG00000027697	IFNGR1	protein_coding	1	1	1	NA	NA	14
METTL3	ENSG00000028277	POU2F2	protein_coding	1	1	1	NA	NA	10
METTL3	ENSG00000029364	SLC39A9	protein_coding	1	1	1	NA	NA	27
METTL3	ENSG00000029725	RABEP1	protein_coding	2	2	2	NA	NA	25
METTL3	ENSG00000030066	NUP160	protein_coding	1	1	1	NA	NA	31
METTL3	ENSG00000030304	MUSK	protein_coding	1	1	1	NA	NA	12
METTL3	ENSG00000031003	FAM13B	protein_coding	1	1	1	NA	NA	28
METTL3	ENSG00000031081	ARHGAP31	protein_coding	2	3	3	NA	NA	13
METTL3	ENSG00000031698	SARS	protein_coding	4	1	4	NA	NA	12
METTL3	ENSG00000031823	RANBP3	protein_coding	3	1	3	NA	NA	18
METTL3	ENSG00000032389	EIPR1	protein_coding	1	1	1	NA	NA	14
METTL3	ENSG00000032742	IFT88	protein_coding	1	3	3	NA	NA	27
METTL3	ENSG00000033030	ZCCHC8	protein_coding	1	1	1	NA	NA	29
METTL3	ENSG00000033050	ABCF2	protein_coding	1	1	1	NA	NA	20
METTL3	ENSG00000033170	FUT8	protein_coding	1	1	1	NA	NA	25
METTL3	ENSG00000033327	GAB2	protein_coding	1	2	2	NA	NA	17
METTL3	ENSG00000033627	ATP6V0A1	protein_coding	3	1	3	NA	NA	14
METTL3	ENSG00000033800	PIAS1	protein_coding	1	1	1	NA	NA	29
METTL3	ENSG00000033867	SLC4A7	protein_coding	1	1	1	NA	NA	28
METTL3	ENSG00000034053	APBA2	protein_coding	1	2	2	NA	NA	11
METTL3	ENSG00000034510	TMSB10	protein_coding	1	1	1	NA	NA	26
METTL3	ENSG00000034677	RNF19A	protein_coding	1	1	1	NA	NA	27
METTL3	ENSG00000035403	VCL	protein_coding	1	1	1	NA	NA	21
METTL3	ENSG00000035862	TIMP2	protein_coding	1	1	1	NA	NA	14
METTL3	ENSG00000035928	RFC1	protein_coding	1	1	1	NA	NA	29
METTL3	ENSG00000036257	CUL3	protein_coding	1	1	1	NA	NA	25
METTL3	ENSG00000036549	AC118549.1	protein_coding	1	1	1	NA	NA	28
METTL3	ENSG00000037637	FBXO42	protein_coding	2	1	2	NA	NA	28
METTL3	ENSG00000038382	TRIO	protein_coding	4	1	4	NA	NA	28
METTL3	ENSG00000038427	VCAN	protein_coding	2	1	2	NA	NA	17
METTL3	ENSG00000038532	CLEC16A	protein_coding	4	2	4	NA	NA	19
METTL3	ENSG00000039068	CDH1	protein_coding	1	7	7	NA	NA	10
METTL3	ENSG00000039560	RAI14	protein_coding	1	6	6	NA	NA	16
METTL3	ENSG00000040275	SPDL1	protein_coding	1	1	1	NA	NA	30
METTL3	ENSG00000040487	PQLC2	protein_coding	2	1	2	NA	NA	11
METTL3	ENSG00000040531	CTNS	protein_coding	1	1	1	NA	NA	22
METTL3	ENSG00000040633	PHF23	protein_coding	1	1	1	NA	NA	15
METTL3	ENSG00000042062	RIPOR3	protein_coding	1	1	1	NA	NA	16
METTL3	ENSG00000042286	AIFM2	protein_coding	1	1	1	NA	NA	13
METTL3	ENSG00000042753	AP2S1	protein_coding	1	1	1	NA	NA	27
METTL3	ENSG00000043143	JADE2	protein_coding	1	1	1	NA	NA	18
METTL3	ENSG00000043591	ADRB1	protein_coding	1	2	2	NA	NA	13
METTL3	ENSG00000044446	PHKA2	protein_coding	1	1	1	NA	NA	27
METTL3	ENSG00000044459	CNTLN	protein_coding	1	2	2	NA	NA	26
METTL3	ENSG00000044524	EPHA3	protein_coding	1	1	1	NA	NA	13
METTL3	ENSG00000044574	HSPA5	protein_coding	6	4	8	NA	NA	16
METTL3	ENSG00000046604	DSG2	protein_coding	1	1	1	NA	NA	16
METTL3	ENSG00000047188	YTHDC2	protein_coding	1	1	1	NA	NA	30
METTL3	ENSG00000047249	ATP6V1H	protein_coding	1	1	1	NA	NA	18
METTL3	ENSG00000047315	POLR2B	protein_coding	1	1	1	NA	NA	28
METTL3	ENSG00000047346	FAM214A	protein_coding	1	1	1	NA	NA	26
METTL3	ENSG00000047578	KIAA0556	protein_coding	1	1	1	NA	NA	28
METTL3	ENSG00000047617	ANO2	protein_coding	1	1	1	NA	NA	17
METTL3	ENSG00000047634	SCML1	protein_coding	2	1	2	NA	NA	27
METTL3	ENSG00000047644	WWC3	protein_coding	1	1	1	NA	NA	20
METTL3	ENSG00000047648	ARHGAP6	protein_coding	1	1	1	NA	NA	14
METTL3	ENSG00000047932	GOPC	protein_coding	1	1	1	NA	NA	30
METTL3	ENSG00000048028	USP28	protein_coding	2	1	2	NA	NA	30
METTL3	ENSG00000048052	HDAC9	protein_coding	1	2	2	NA	NA	19
METTL3	ENSG00000048140	TSPAN17	protein_coding	2	1	2	NA	NA	13
METTL3	ENSG00000048342	CC2D2A	protein_coding	1	1	1	NA	NA	21
METTL3	ENSG00000048544	MRPS10	protein_coding	1	1	1	NA	NA	14
METTL3	ENSG00000048649	RSF1	protein_coding	1	1	1	NA	NA	29
METTL3	ENSG00000049449	RCN1	protein_coding	1	1	1	NA	NA	19
METTL3	ENSG00000049618	ARID1B	protein_coding	2	3	3	NA	NA	28
METTL3	ENSG00000049656	CLPTM1L	protein_coding	1	1	1	NA	NA	15
METTL3	ENSG00000049759	NEDD4L	protein_coding	2	1	2	NA	NA	11
METTL3	ENSG00000050130	JKAMP	protein_coding	1	1	1	NA	NA	29
METTL3	ENSG00000050405	LIMA1	protein_coding	1	1	1	NA	NA	16
METTL3	ENSG00000050426	LETMD1	protein_coding	1	1	1	NA	NA	29
METTL3	ENSG00000050555	LAMC3	protein_coding	1	1	1	NA	NA	11
METTL3	ENSG00000050748	MAPK9	protein_coding	1	1	1	NA	NA	22
METTL3	ENSG00000050767	COL23A1	protein_coding	1	1	1	NA	NA	12
METTL3	ENSG00000050820	BCAR1	protein_coding	1	1	1	NA	NA	12
METTL3	ENSG00000051009	FAM160A2	protein_coding	1	1	1	NA	NA	29
METTL3	ENSG00000051108	HERPUD1	protein_coding	2	2	2	NA	NA	12
METTL3	ENSG00000051180	RAD51	protein_coding	1	1	1	NA	NA	16
METTL3	ENSG00000051341	POLQ	protein_coding	1	1	1	NA	NA	28
METTL3	ENSG00000051382	PIK3CB	protein_coding	1	2	2	NA	NA	18
METTL3	ENSG00000051523	CYBA	protein_coding	1	2	2	NA	NA	19
METTL3	ENSG00000051596	THOC3	protein_coding	1	1	1	NA	NA	16
METTL3	ENSG00000051825	MPHOSPH9	protein_coding	1	1	1	NA	NA	31
METTL3	ENSG00000052126	PLEKHA5	protein_coding	1	1	1	NA	NA	24
METTL3	ENSG00000052723	SIKE1	protein_coding	1	1	1	NA	NA	26
METTL3	ENSG00000052802	MSMO1	protein_coding	1	1	1	NA	NA	14
METTL3	ENSG00000052850	ALX4	protein_coding	1	1	1	NA	NA	17
METTL3	ENSG00000053108	FSTL4	protein_coding	2	2	3	NA	NA	11
METTL3	ENSG00000053254	FOXN3	protein_coding	2	1	2	NA	NA	20
METTL3	ENSG00000053770	AP5M1	protein_coding	1	1	1	NA	NA	31
METTL3	ENSG00000054116	TRAPPC3	protein_coding	2	1	2	NA	NA	10
METTL3	ENSG00000054118	THRAP3	protein_coding	2	1	2	NA	NA	30
METTL3	ENSG00000054267	ARID4B	protein_coding	3	1	3	NA	NA	29
METTL3	ENSG00000054277	OPN3	protein_coding	1	1	1	NA	NA	23
METTL3	ENSG00000054282	SDCCAG8	protein_coding	1	1	1	NA	NA	23
METTL3	ENSG00000054392	HHAT	protein_coding	1	2	2	NA	NA	14
METTL3	ENSG00000054523	KIF1B	protein_coding	2	5	5	NA	NA	26
METTL3	ENSG00000054598	FOXC1	protein_coding	1	1	1	NA	NA	13
METTL3	ENSG00000054611	TBC1D22A	protein_coding	2	1	2	NA	NA	16
METTL3	ENSG00000054654	SYNE2	protein_coding	3	1	3	NA	NA	29
METTL3	ENSG00000054965	FAM168A	protein_coding	3	3	3	NA	NA	29
METTL3	ENSG00000055044	NOP58	protein_coding	2	2	2	NA	NA	23
METTL3	ENSG00000055208	TAB2	protein_coding	2	1	2	NA	NA	18
METTL3	ENSG00000055483	USP36	protein_coding	2	1	2	NA	NA	26
METTL3	ENSG00000055609	KMT2C	protein_coding	2	1	2	NA	NA	30
METTL3	ENSG00000055950	MRPL43	protein_coding	2	1	2	NA	NA	12
METTL3	ENSG00000056097	ZFR	protein_coding	4	2	4	NA	NA	26
METTL3	ENSG00000056586	RC3H2	protein_coding	1	1	1	NA	NA	31
METTL3	ENSG00000056736	IL17RB	protein_coding	1	1	1	NA	NA	26
METTL3	ENSG00000057468	MSH4	protein_coding	1	1	1	NA	NA	27
METTL3	ENSG00000057704	TMCC3	protein_coding	1	2	2	NA	NA	14
METTL3	ENSG00000058056	USP13	protein_coding	2	3	5	NA	NA	24
METTL3	ENSG00000058063	ATP11B	protein_coding	1	1	1	NA	NA	22
METTL3	ENSG00000058091	CDK14	protein_coding	2	3	3	NA	NA	16
METTL3	ENSG00000058262	SEC61A1	protein_coding	5	4	8	NA	NA	16
METTL3	ENSG00000058272	PPP1R12A	protein_coding	1	1	1	NA	NA	28
METTL3	ENSG00000058404	CAMK2B	protein_coding	1	2	2	NA	NA	16
METTL3	ENSG00000058673	ZC3H11A	protein_coding	1	1	1	NA	NA	30
METTL3	ENSG00000058804	NDC1	protein_coding	4	2	4	NA	NA	27
METTL3	ENSG00000059122	FLYWCH1	protein_coding	1	1	1	NA	NA	20
METTL3	ENSG00000059145	UNKL	protein_coding	1	1	1	NA	NA	32
METTL3	ENSG00000059377	TBXAS1	protein_coding	1	1	1	NA	NA	11
METTL3	ENSG00000059378	PARP12	protein_coding	1	1	1	NA	NA	16
METTL3	ENSG00000060237	WNK1	protein_coding	3	2	3	NA	NA	22
METTL3	ENSG00000060339	CCAR1	protein_coding	2	1	2	NA	NA	31
METTL3	ENSG00000060656	PTPRU	protein_coding	2	2	2	NA	NA	13
METTL3	ENSG00000061794	MRPS35	protein_coding	1	1	1	NA	NA	22
METTL3	ENSG00000061936	SFSWAP	protein_coding	1	1	1	NA	NA	30
METTL3	ENSG00000061987	MON2	protein_coding	1	1	1	NA	NA	32
METTL3	ENSG00000062370	ZNF112	protein_coding	1	1	1	NA	NA	26
METTL3	ENSG00000062485	CS	protein_coding	2	1	2	NA	NA	22
METTL3	ENSG00000062582	MRPS24	protein_coding	1	1	1	NA	NA	12
METTL3	ENSG00000063127	SLC6A16	protein_coding	1	1	1	NA	NA	20
METTL3	ENSG00000063177	RPL18	protein_coding	5	3	6	NA	NA	13
METTL3	ENSG00000063244	U2AF2	protein_coding	1	1	1	NA	NA	28
METTL3	ENSG00000063245	EPN1	protein_coding	2	1	2	NA	NA	19
METTL3	ENSG00000063438	AHRR	protein_coding	1	1	1	NA	NA	19
METTL3	ENSG00000063587	ZNF275	protein_coding	1	1	1	NA	NA	28
METTL3	ENSG00000063660	GPC1	protein_coding	2	3	3	NA	NA	11
METTL3	ENSG00000063978	RNF4	protein_coding	1	1	1	NA	NA	25
METTL3	ENSG00000064042	LIMCH1	protein_coding	2	1	2	NA	NA	17
METTL3	ENSG00000064102	INTS13	protein_coding	1	1	1	NA	NA	25
METTL3	ENSG00000064225	ST3GAL6	protein_coding	1	1	1	NA	NA	11
METTL3	ENSG00000064313	TAF2	protein_coding	1	1	1	NA	NA	32
METTL3	ENSG00000064393	HIPK2	protein_coding	1	1	1	NA	NA	22
METTL3	ENSG00000064419	TNPO3	protein_coding	2	1	2	NA	NA	29
METTL3	ENSG00000064489	BORCS8-MEF2B	protein_coding	2	2	2	NA	NA	22
METTL3	ENSG00000064545	TMEM161A	protein_coding	1	1	1	NA	NA	16
METTL3	ENSG00000064607	SUGP2	protein_coding	2	1	2	NA	NA	32
METTL3	ENSG00000064652	SNX24	protein_coding	1	1	1	NA	NA	14
METTL3	ENSG00000064692	SNCAIP	protein_coding	2	2	2	NA	NA	14
METTL3	ENSG00000064726	BTBD1	protein_coding	1	1	1	NA	NA	21
METTL3	ENSG00000064999	ANKS1A	protein_coding	2	1	2	NA	NA	26
METTL3	ENSG00000065000	AP3D1	protein_coding	3	1	3	NA	NA	24
METTL3	ENSG00000065054	SLC9A3R2	protein_coding	1	1	1	NA	NA	17
METTL3	ENSG00000065060	UHRF1BP1	protein_coding	2	1	2	NA	NA	28
METTL3	ENSG00000065135	GNAI3	protein_coding	1	1	1	NA	NA	20
METTL3	ENSG00000065150	IPO5	protein_coding	1	1	1	NA	NA	23
METTL3	ENSG00000065154	OAT	protein_coding	1	1	1	NA	NA	14
METTL3	ENSG00000065320	NTN1	protein_coding	1	1	1	NA	NA	15
METTL3	ENSG00000065413	ANKRD44	protein_coding	1	1	1	NA	NA	20
METTL3	ENSG00000065485	PDIA5	protein_coding	1	1	1	NA	NA	14
METTL3	ENSG00000065526	SPEN	protein_coding	3	1	3	NA	NA	32
METTL3	ENSG00000065548	ZC3H15	protein_coding	1	1	1	NA	NA	18
METTL3	ENSG00000065809	FAM107B	protein_coding	1	4	4	NA	NA	17
METTL3	ENSG00000065883	CDK13	protein_coding	1	1	1	NA	NA	30
METTL3	ENSG00000065911	MTHFD2	protein_coding	2	2	2	NA	NA	16
METTL3	ENSG00000065978	YBX1	protein_coding	2	1	2	NA	NA	16
METTL3	ENSG00000065989	PDE4A	protein_coding	2	2	2	NA	NA	13
METTL3	ENSG00000066032	CTNNA2	protein_coding	2	2	3	NA	NA	8
METTL3	ENSG00000066044	ELAVL1	protein_coding	2	1	2	NA	NA	25
METTL3	ENSG00000066084	DIP2B	protein_coding	1	1	1	NA	NA	22
METTL3	ENSG00000066230	SLC9A3	protein_coding	1	2	2	NA	NA	25
METTL3	ENSG00000066279	ASPM	protein_coding	2	2	2	NA	NA	25
METTL3	ENSG00000066405	CLDN18	protein_coding	1	1	1	NA	NA	18
METTL3	ENSG00000066427	ATXN3	protein_coding	2	1	2	NA	NA	30
METTL3	ENSG00000066455	GOLGA5	protein_coding	1	1	1	NA	NA	30
METTL3	ENSG00000066557	LRRC40	protein_coding	1	2	2	NA	NA	27
METTL3	ENSG00000066629	EML1	protein_coding	1	1	1	NA	NA	21
METTL3	ENSG00000066651	TRMT11	protein_coding	1	1	1	NA	NA	31
METTL3	ENSG00000066654	THUMPD1	protein_coding	1	1	1	NA	NA	30
METTL3	ENSG00000066777	ARFGEF1	protein_coding	1	1	1	NA	NA	28
METTL3	ENSG00000067057	PFKP	protein_coding	1	1	1	NA	NA	19
METTL3	ENSG00000067064	IDI1	protein_coding	1	1	1	NA	NA	13
METTL3	ENSG00000067082	KLF6	protein_coding	1	1	1	NA	NA	16
METTL3	ENSG00000067141	NEO1	protein_coding	1	1	1	NA	NA	13
METTL3	ENSG00000067167	TRAM1	protein_coding	1	1	1	NA	NA	17
METTL3	ENSG00000067225	PKM	protein_coding	4	3	4	NA	NA	16
METTL3	ENSG00000067334	DNTTIP2	protein_coding	1	1	1	NA	NA	16
METTL3	ENSG00000067365	METTL22	protein_coding	1	1	1	NA	NA	26
METTL3	ENSG00000067369	TP53BP1	protein_coding	2	1	2	NA	NA	31
METTL3	ENSG00000067560	RHOA	protein_coding	2	1	2	NA	NA	15
METTL3	ENSG00000067606	PRKCZ	protein_coding	2	2	3	NA	NA	21
METTL3	ENSG00000067798	NAV3	protein_coding	1	1	1	NA	NA	14
METTL3	ENSG00000067836	ROGDI	protein_coding	1	1	1	NA	NA	13
METTL3	ENSG00000068024	HDAC4	protein_coding	6	2	8	NA	NA	24
METTL3	ENSG00000068079	IFI35	protein_coding	1	1	1	NA	NA	14
METTL3	ENSG00000068305	MEF2A	protein_coding	2	1	2	NA	NA	24
METTL3	ENSG00000068308	OTUD5	protein_coding	1	1	1	NA	NA	18
METTL3	ENSG00000068383	INPP5A	protein_coding	1	1	1	NA	NA	17
METTL3	ENSG00000068489	PRR11	protein_coding	1	1	1	NA	NA	17
METTL3	ENSG00000068615	REEP1	protein_coding	1	1	1	NA	NA	10
METTL3	ENSG00000068654	POLR1A	protein_coding	1	1	1	NA	NA	25
METTL3	ENSG00000068697	LAPTM4A	protein_coding	1	1	1	NA	NA	19
METTL3	ENSG00000068724	TTC7A	protein_coding	3	3	4	NA	NA	11
METTL3	ENSG00000068745	IP6K2	protein_coding	1	1	1	NA	NA	30
METTL3	ENSG00000068878	PSME4	protein_coding	1	1	1	NA	NA	25
METTL3	ENSG00000068976	PYGM	protein_coding	1	1	1	NA	NA	16
METTL3	ENSG00000069011	PITX1	protein_coding	1	1	1	NA	NA	15
METTL3	ENSG00000069188	SDK2	protein_coding	2	1	2	NA	NA	11
METTL3	ENSG00000069206	ADAM7	protein_coding	1	1	1	NA	NA	11
METTL3	ENSG00000069248	NUP133	protein_coding	1	1	1	NA	NA	30
METTL3	ENSG00000069275	NUCKS1	protein_coding	6	2	6	NA	NA	20
METTL3	ENSG00000069345	DNAJA2	protein_coding	1	1	1	NA	NA	17
METTL3	ENSG00000069667	RORA	protein_coding	1	1	1	NA	NA	20
METTL3	ENSG00000069812	HES2	protein_coding	1	2	2	NA	NA	10
METTL3	ENSG00000069849	ATP1B3	protein_coding	1	1	1	NA	NA	14
METTL3	ENSG00000069956	MAPK6	protein_coding	1	1	1	NA	NA	22
METTL3	ENSG00000069998	HDHD5	protein_coding	3	1	3	NA	NA	23
METTL3	ENSG00000070010	UFD1	protein_coding	1	1	1	NA	NA	15
METTL3	ENSG00000070018	LRP6	protein_coding	2	1	2	NA	NA	28
METTL3	ENSG00000070047	PHRF1	protein_coding	1	1	1	NA	NA	27
METTL3	ENSG00000070081	NUCB2	protein_coding	1	1	1	NA	NA	9
METTL3	ENSG00000070087	PFN2	protein_coding	1	1	1	NA	NA	20
METTL3	ENSG00000070159	PTPN3	protein_coding	2	2	3	NA	NA	20
METTL3	ENSG00000070182	SPTB	protein_coding	1	1	1	NA	NA	18
METTL3	ENSG00000070366	SMG6	protein_coding	2	1	2	NA	NA	28
METTL3	ENSG00000070413	DGCR2	protein_coding	2	2	2	NA	NA	17
METTL3	ENSG00000070444	MNT	protein_coding	1	1	1	NA	NA	24
METTL3	ENSG00000070476	ZXDC	protein_coding	1	1	1	NA	NA	31
METTL3	ENSG00000070614	NDST1	protein_coding	2	3	3	NA	NA	18
METTL3	ENSG00000070718	AP3M2	protein_coding	2	1	2	NA	NA	30
METTL3	ENSG00000070756	PABPC1	protein_coding	1	1	1	NA	NA	21
METTL3	ENSG00000070761	CFAP20	protein_coding	1	1	1	NA	NA	19
METTL3	ENSG00000070770	CSNK2A2	protein_coding	1	1	1	NA	NA	14
METTL3	ENSG00000070831	CDC42	protein_coding	1	1	1	NA	NA	16
METTL3	ENSG00000070915	SLC12A3	protein_coding	1	1	1	NA	NA	5
METTL3	ENSG00000070950	RAD18	protein_coding	1	1	1	NA	NA	30
METTL3	ENSG00000071051	NCK2	protein_coding	3	1	3	NA	NA	23
METTL3	ENSG00000071054	MAP4K4	protein_coding	2	2	2	NA	NA	13
METTL3	ENSG00000071127	WDR1	protein_coding	1	1	1	NA	NA	19
METTL3	ENSG00000071242	RPS6KA2	protein_coding	2	1	2	NA	NA	11
METTL3	ENSG00000071462	BUD23	protein_coding	1	1	1	NA	NA	16
METTL3	ENSG00000071539	TRIP13	protein_coding	1	3	3	NA	NA	23
METTL3	ENSG00000071553	ATP6AP1	protein_coding	3	2	3	NA	NA	10
METTL3	ENSG00000071564	TCF3	protein_coding	2	1	2	NA	NA	24
METTL3	ENSG00000071626	DAZAP1	protein_coding	6	1	6	NA	NA	25
METTL3	ENSG00000071655	MBD3	protein_coding	2	1	2	NA	NA	14
METTL3	ENSG00000071967	CYBRD1	protein_coding	1	1	1	NA	NA	16
METTL3	ENSG00000071994	PDCD2	protein_coding	2	1	2	NA	NA	19
METTL3	ENSG00000072062	PRKACA	protein_coding	1	1	1	NA	NA	18
METTL3	ENSG00000072071	ADGRL1	protein_coding	4	1	4	NA	NA	15
METTL3	ENSG00000072110	ACTN1	protein_coding	2	2	2	NA	NA	17
METTL3	ENSG00000072121	ZFYVE26	protein_coding	1	1	1	NA	NA	31
METTL3	ENSG00000072135	PTPN18	protein_coding	1	2	2	NA	NA	15
METTL3	ENSG00000072163	LIMS2	protein_coding	1	1	1	NA	NA	17
METTL3	ENSG00000072182	ASIC4	protein_coding	1	1	1	NA	NA	17
METTL3	ENSG00000072210	ALDH3A2	protein_coding	1	1	1	NA	NA	18
METTL3	ENSG00000072364	AFF4	protein_coding	2	1	2	NA	NA	21
METTL3	ENSG00000072501	SMC1A	protein_coding	2	1	2	NA	NA	30
METTL3	ENSG00000072506	HSD17B10	protein_coding	1	1	1	NA	NA	12
METTL3	ENSG00000072736	NFATC3	protein_coding	3	1	3	NA	NA	21
METTL3	ENSG00000072803	FBXW11	protein_coding	2	1	2	NA	NA	21
METTL3	ENSG00000072849	DERL2	protein_coding	1	1	1	NA	NA	13
METTL3	ENSG00000072864	NDE1	protein_coding	1	1	1	NA	NA	21
METTL3	ENSG00000072958	AP1M1	protein_coding	4	1	4	NA	NA	14
METTL3	ENSG00000073111	MCM2	protein_coding	1	1	1	NA	NA	20
METTL3	ENSG00000073146	MOV10L1	protein_coding	1	1	1	NA	NA	11
METTL3	ENSG00000073417	PDE8A	protein_coding	1	1	1	NA	NA	24
METTL3	ENSG00000073536	NLE1	protein_coding	1	1	1	NA	NA	25
METTL3	ENSG00000073598	FNDC8	protein_coding	1	1	1	NA	NA	24
METTL3	ENSG00000073712	FERMT2	protein_coding	1	1	1	NA	NA	24
METTL3	ENSG00000073792	IGF2BP2	protein_coding	1	1	1	NA	NA	14
METTL3	ENSG00000073969	NSF	protein_coding	1	1	1	NA	NA	16
METTL3	ENSG00000074047	GLI2	protein_coding	1	1	1	NA	NA	16
METTL3	ENSG00000074054	CLASP1	protein_coding	2	2	2	NA	NA	29
METTL3	ENSG00000074211	PPP2R2C	protein_coding	2	1	2	NA	NA	13
METTL3	ENSG00000074319	TSG101	protein_coding	1	1	1	NA	NA	15
METTL3	ENSG00000074356	NCBP3	protein_coding	2	1	2	NA	NA	32
METTL3	ENSG00000074370	ATP2A3	protein_coding	1	1	1	NA	NA	13
METTL3	ENSG00000074416	MGLL	protein_coding	1	1	1	NA	NA	12
METTL3	ENSG00000074696	HACD3	protein_coding	1	1	1	NA	NA	24
METTL3	ENSG00000074755	ZZEF1	protein_coding	1	1	1	NA	NA	27
METTL3	ENSG00000074800	ENO1	protein_coding	3	2	3	NA	NA	18
METTL3	ENSG00000075043	KCNQ2	protein_coding	2	1	2	NA	NA	6
METTL3	ENSG00000075089	ACTR6	protein_coding	1	1	1	NA	NA	27
METTL3	ENSG00000075131	TIPIN	protein_coding	1	2	2	NA	NA	24
METTL3	ENSG00000075151	EIF4G3	protein_coding	2	1	2	NA	NA	27
METTL3	ENSG00000075188	NUP37	protein_coding	1	1	1	NA	NA	24
METTL3	ENSG00000075218	GTSE1	protein_coding	1	1	1	NA	NA	24
METTL3	ENSG00000075240	GRAMD4	protein_coding	1	2	2	NA	NA	24
METTL3	ENSG00000075275	CELSR1	protein_coding	1	1	1	NA	NA	16
METTL3	ENSG00000075303	SLC25A40	protein_coding	1	2	2	NA	NA	27
METTL3	ENSG00000075340	ADD2	protein_coding	3	3	4	NA	NA	5
METTL3	ENSG00000075391	RASAL2	protein_coding	1	1	1	NA	NA	23
METTL3	ENSG00000075399	VPS9D1	protein_coding	1	1	1	NA	NA	10
METTL3	ENSG00000075407	ZNF37A	protein_coding	1	1	1	NA	NA	31
METTL3	ENSG00000075415	SLC25A3	protein_coding	3	5	6	NA	NA	11
METTL3	ENSG00000075420	FNDC3B	protein_coding	4	3	4	NA	NA	15
METTL3	ENSG00000075461	CACNG4	protein_coding	1	1	1	NA	NA	9
METTL3	ENSG00000075539	FRYL	protein_coding	1	1	1	NA	NA	28
METTL3	ENSG00000075624	ACTB	protein_coding	5	4	5	NA	NA	17
METTL3	ENSG00000075702	WDR62	protein_coding	1	1	1	NA	NA	23
METTL3	ENSG00000075711	DLG1	protein_coding	1	1	1	NA	NA	23
METTL3	ENSG00000075785	RAB7A	protein_coding	1	1	1	NA	NA	14
METTL3	ENSG00000075891	PAX2	protein_coding	1	1	1	NA	NA	10
METTL3	ENSG00000075914	EXOSC7	protein_coding	2	2	2	NA	NA	17
METTL3	ENSG00000075945	KIFAP3	protein_coding	1	2	2	NA	NA	14
METTL3	ENSG00000076108	BAZ2A	protein_coding	1	1	1	NA	NA	29
METTL3	ENSG00000076201	PTPN23	protein_coding	1	2	2	NA	NA	27
METTL3	ENSG00000076248	UNG	protein_coding	1	1	1	NA	NA	18
METTL3	ENSG00000076351	SLC46A1	protein_coding	1	2	2	NA	NA	19
METTL3	ENSG00000076356	PLXNA2	protein_coding	2	2	2	NA	NA	13
METTL3	ENSG00000076513	ANKRD13A	protein_coding	1	1	1	NA	NA	18
METTL3	ENSG00000076554	TPD52	protein_coding	4	2	4	NA	NA	22
METTL3	ENSG00000076555	ACACB	protein_coding	1	1	1	NA	NA	20
METTL3	ENSG00000076770	MBNL3	protein_coding	1	1	1	NA	NA	17
METTL3	ENSG00000076924	XAB2	protein_coding	1	1	1	NA	NA	18
METTL3	ENSG00000077147	TM9SF3	protein_coding	1	1	1	NA	NA	20
METTL3	ENSG00000077157	PPP1R12B	protein_coding	1	1	1	NA	NA	23
METTL3	ENSG00000077235	GTF3C1	protein_coding	1	1	1	NA	NA	20
METTL3	ENSG00000077312	SNRPA	protein_coding	1	1	1	NA	NA	19
METTL3	ENSG00000077458	FAM76B	protein_coding	1	1	1	NA	NA	31
METTL3	ENSG00000077514	POLD3	protein_coding	1	1	1	NA	NA	28
METTL3	ENSG00000077549	CAPZB	protein_coding	1	1	1	NA	NA	16
METTL3	ENSG00000077585	GPR137B	protein_coding	1	1	1	NA	NA	12
METTL3	ENSG00000077684	JADE1	protein_coding	2	2	2	NA	NA	18
METTL3	ENSG00000077713	SLC25A43	protein_coding	1	5	5	NA	NA	14
METTL3	ENSG00000077782	FGFR1	protein_coding	1	1	1	NA	NA	14
METTL3	ENSG00000078043	PIAS2	protein_coding	2	1	2	NA	NA	30
METTL3	ENSG00000078114	NEBL	protein_coding	2	1	2	NA	NA	8
METTL3	ENSG00000078140	UBE2K	protein_coding	1	1	1	NA	NA	25
METTL3	ENSG00000078177	N4BP2	protein_coding	1	1	1	NA	NA	28
METTL3	ENSG00000078237	TIGAR	protein_coding	1	1	1	NA	NA	17
METTL3	ENSG00000078269	SYNJ2	protein_coding	1	1	1	NA	NA	19
METTL3	ENSG00000078295	ADCY2	protein_coding	1	1	1	NA	NA	12
METTL3	ENSG00000078304	PPP2R5C	protein_coding	3	1	3	NA	NA	29
METTL3	ENSG00000078328	RBFOX1	protein_coding	4	2	7	NA	NA	12
METTL3	ENSG00000078369	GNB1	protein_coding	2	1	2	NA	NA	18
METTL3	ENSG00000078403	MLLT10	protein_coding	1	1	1	NA	NA	30
METTL3	ENSG00000078618	NRDC	protein_coding	1	1	1	NA	NA	23
METTL3	ENSG00000078687	TNRC6C	protein_coding	1	1	1	NA	NA	19
METTL3	ENSG00000078747	ITCH	protein_coding	2	1	2	NA	NA	26
METTL3	ENSG00000078808	SDF4	protein_coding	1	1	1	NA	NA	15
METTL3	ENSG00000079102	RUNX1T1	protein_coding	1	1	1	NA	NA	15
METTL3	ENSG00000079134	THOC1	protein_coding	1	1	1	NA	NA	30
METTL3	ENSG00000079156	OSBPL6	protein_coding	1	1	1	NA	NA	10
METTL3	ENSG00000079215	SLC1A3	protein_coding	1	1	1	NA	NA	10
METTL3	ENSG00000079246	XRCC5	protein_coding	2	1	2	NA	NA	20
METTL3	ENSG00000079277	MKNK1	protein_coding	1	1	1	NA	NA	26
METTL3	ENSG00000079308	TNS1	protein_coding	1	1	1	NA	NA	15
METTL3	ENSG00000079313	REXO1	protein_coding	2	1	2	NA	NA	27
METTL3	ENSG00000079335	CDC14A	protein_coding	1	1	1	NA	NA	30
METTL3	ENSG00000079337	RAPGEF3	protein_coding	1	1	1	NA	NA	12
METTL3	ENSG00000079387	SENP1	protein_coding	1	1	1	NA	NA	31
METTL3	ENSG00000079459	FDFT1	protein_coding	1	1	1	NA	NA	14
METTL3	ENSG00000079691	CARMIL1	protein_coding	2	2	2	NA	NA	19
METTL3	ENSG00000079739	PGM1	protein_coding	2	2	2	NA	NA	20
METTL3	ENSG00000079805	DNM2	protein_coding	1	1	1	NA	NA	24
METTL3	ENSG00000079841	RIMS1	protein_coding	1	2	2	NA	NA	12
METTL3	ENSG00000079974	RABL2B	protein_coding	1	3	3	NA	NA	30
METTL3	ENSG00000080200	CRYBG3	protein_coding	2	1	2	NA	NA	23
METTL3	ENSG00000080224	EPHA6	protein_coding	2	2	2	NA	NA	14
METTL3	ENSG00000080345	RIF1	protein_coding	1	1	1	NA	NA	29
METTL3	ENSG00000080493	SLC4A4	protein_coding	1	1	1	NA	NA	16
METTL3	ENSG00000080603	SRCAP	protein_coding	3	1	3	NA	NA	24
METTL3	ENSG00000080608	PUM3	protein_coding	1	1	1	NA	NA	22
METTL3	ENSG00000080802	CNOT4	protein_coding	1	1	1	NA	NA	27
METTL3	ENSG00000080823	MOK	protein_coding	1	1	1	NA	NA	26
METTL3	ENSG00000080824	HSP90AA1	protein_coding	3	1	3	NA	NA	21
METTL3	ENSG00000080839	RBL1	protein_coding	1	1	1	NA	NA	23
METTL3	ENSG00000080845	DLGAP4	protein_coding	1	3	3	NA	NA	11
METTL3	ENSG00000080854	IGSF9B	protein_coding	1	1	1	NA	NA	18
METTL3	ENSG00000081014	AP4E1	protein_coding	1	1	1	NA	NA	26
METTL3	ENSG00000081026	MAGI3	protein_coding	1	1	1	NA	NA	23
METTL3	ENSG00000081154	PCNP	protein_coding	1	1	1	NA	NA	25
METTL3	ENSG00000081248	CACNA1S	protein_coding	1	1	1	NA	NA	6
METTL3	ENSG00000081277	PKP1	protein_coding	1	2	2	NA	NA	7
METTL3	ENSG00000081320	STK17B	protein_coding	1	1	1	NA	NA	15
METTL3	ENSG00000081479	LRP2	protein_coding	1	1	1	NA	NA	14
METTL3	ENSG00000081721	DUSP12	protein_coding	1	1	1	NA	NA	25
METTL3	ENSG00000081853	PCDHGA2	protein_coding	1	1	1	NA	NA	17
METTL3	ENSG00000081913	PHLPP1	protein_coding	2	1	2	NA	NA	26
METTL3	ENSG00000081923	ATP8B1	protein_coding	1	1	1	NA	NA	20
METTL3	ENSG00000082014	SMARCD3	protein_coding	1	1	1	NA	NA	14
METTL3	ENSG00000082213	C5orf22	protein_coding	1	1	1	NA	NA	25
METTL3	ENSG00000082258	CCNT2	protein_coding	1	1	1	NA	NA	30
METTL3	ENSG00000082293	COL19A1	protein_coding	1	2	2	NA	NA	12
METTL3	ENSG00000082397	EPB41L3	protein_coding	2	3	3	NA	NA	12
METTL3	ENSG00000082438	COBLL1	protein_coding	1	1	1	NA	NA	12
METTL3	ENSG00000082641	NFE2L1	protein_coding	1	1	1	NA	NA	16
METTL3	ENSG00000082781	ITGB5	protein_coding	1	1	1	NA	NA	13
METTL3	ENSG00000082805	ERC1	protein_coding	4	3	5	NA	NA	19
METTL3	ENSG00000082898	XPO1	protein_coding	3	1	3	NA	NA	32
METTL3	ENSG00000083093	PALB2	protein_coding	1	1	1	NA	NA	30
METTL3	ENSG00000083168	KAT6A	protein_coding	2	2	2	NA	NA	29
METTL3	ENSG00000083312	TNPO1	protein_coding	1	2	2	NA	NA	25
METTL3	ENSG00000083544	TDRD3	protein_coding	1	1	1	NA	NA	23
METTL3	ENSG00000083812	ZNF324	protein_coding	1	2	2	NA	NA	23
METTL3	ENSG00000083844	ZNF264	protein_coding	1	1	1	NA	NA	24
METTL3	ENSG00000083845	RPS5	protein_coding	2	2	2	NA	NA	13
METTL3	ENSG00000083937	CHMP2B	protein_coding	1	1	1	NA	NA	17
METTL3	ENSG00000084072	PPIE	protein_coding	2	3	3	NA	NA	17
METTL3	ENSG00000084073	ZMPSTE24	protein_coding	1	1	1	NA	NA	18
METTL3	ENSG00000084092	NOA1	protein_coding	1	1	1	NA	NA	22
METTL3	ENSG00000084093	REST	protein_coding	1	1	1	NA	NA	26
METTL3	ENSG00000084112	SSH1	protein_coding	1	1	1	NA	NA	19
METTL3	ENSG00000084444	FAM234B	protein_coding	2	7	7	NA	NA	26
METTL3	ENSG00000084463	WBP11	protein_coding	2	1	2	NA	NA	26
METTL3	ENSG00000084623	EIF3I	protein_coding	1	1	1	NA	NA	9
METTL3	ENSG00000084676	NCOA1	protein_coding	2	1	2	NA	NA	20
METTL3	ENSG00000084693	AGBL5	protein_coding	2	3	4	NA	NA	22
METTL3	ENSG00000084733	RAB10	protein_coding	2	1	2	NA	NA	20
METTL3	ENSG00000085063	CD59	protein_coding	1	1	1	NA	NA	20
METTL3	ENSG00000085224	ATRX	protein_coding	2	1	2	NA	NA	29
METTL3	ENSG00000085274	MYNN	protein_coding	1	1	1	NA	NA	26
METTL3	ENSG00000085276	MECOM	protein_coding	1	1	1	NA	NA	10
METTL3	ENSG00000085365	SCAMP1	protein_coding	1	1	1	NA	NA	20
METTL3	ENSG00000085382	HACE1	protein_coding	1	1	1	NA	NA	30
METTL3	ENSG00000085511	MAP3K4	protein_coding	1	2	2	NA	NA	26
METTL3	ENSG00000085514	PILRA	protein_coding	1	1	1	NA	NA	13
METTL3	ENSG00000085552	IGSF9	protein_coding	1	2	2	NA	NA	16
METTL3	ENSG00000085733	CTTN	protein_coding	1	1	1	NA	NA	15
METTL3	ENSG00000085872	CHERP	protein_coding	1	1	1	NA	NA	30
METTL3	ENSG00000085978	ATG16L1	protein_coding	2	2	2	NA	NA	24
METTL3	ENSG00000085999	RAD54L	protein_coding	1	1	1	NA	NA	26
METTL3	ENSG00000086015	MAST2	protein_coding	1	1	1	NA	NA	23
METTL3	ENSG00000086061	DNAJA1	protein_coding	1	1	1	NA	NA	17
METTL3	ENSG00000086062	B4GALT1	protein_coding	3	3	3	NA	NA	14
METTL3	ENSG00000086232	EIF2AK1	protein_coding	2	2	2	NA	NA	17
METTL3	ENSG00000086289	EPDR1	protein_coding	1	1	1	NA	NA	20
METTL3	ENSG00000086598	TMED2	protein_coding	2	2	2	NA	NA	23
METTL3	ENSG00000086666	ZFAND6	protein_coding	1	1	1	NA	NA	20
METTL3	ENSG00000086712	TXLNG	protein_coding	1	1	1	NA	NA	31
METTL3	ENSG00000086758	HUWE1	protein_coding	4	3	6	NA	NA	27
METTL3	ENSG00000086848	ALG9	protein_coding	2	5	6	NA	NA	29
METTL3	ENSG00000087008	ACOX3	protein_coding	1	1	1	NA	NA	11
METTL3	ENSG00000087086	FTL	protein_coding	3	3	7	NA	NA	23
METTL3	ENSG00000087088	BAX	protein_coding	1	1	1	NA	NA	14
METTL3	ENSG00000087152	ATXN7L3	protein_coding	1	1	1	NA	NA	25
METTL3	ENSG00000087258	GNAO1	protein_coding	1	2	2	NA	NA	12
METTL3	ENSG00000087274	ADD1	protein_coding	1	1	1	NA	NA	21
METTL3	ENSG00000087301	TXNDC16	protein_coding	1	1	1	NA	NA	31
METTL3	ENSG00000087302	RTRAF	protein_coding	1	1	1	NA	NA	21
METTL3	ENSG00000087338	GMCL1	protein_coding	1	1	1	NA	NA	25
METTL3	ENSG00000087460	GNAS	protein_coding	3	2	3	NA	NA	16
METTL3	ENSG00000087510	TFAP2C	protein_coding	1	1	1	NA	NA	12
METTL3	ENSG00000087586	AURKA	protein_coding	1	1	1	NA	NA	21
METTL3	ENSG00000087842	PIR	protein_coding	1	1	1	NA	NA	13
METTL3	ENSG00000087884	AAMDC	protein_coding	5	6	14	NA	NA	14
METTL3	ENSG00000088038	CNOT3	protein_coding	1	1	1	NA	NA	28
METTL3	ENSG00000088179	PTPN4	protein_coding	1	1	1	NA	NA	27
METTL3	ENSG00000088205	DDX18	protein_coding	1	1	1	NA	NA	26
METTL3	ENSG00000088247	KHSRP	protein_coding	2	1	2	NA	NA	24
METTL3	ENSG00000088298	EDEM2	protein_coding	2	1	2	NA	NA	8
METTL3	ENSG00000088305	DNMT3B	protein_coding	1	1	1	NA	NA	28
METTL3	ENSG00000088325	TPX2	protein_coding	1	1	1	NA	NA	19
METTL3	ENSG00000088448	ANKRD10	protein_coding	1	2	2	NA	NA	27
METTL3	ENSG00000088538	DOCK3	protein_coding	3	4	5	NA	NA	25
METTL3	ENSG00000088682	COQ9	protein_coding	1	1	1	NA	NA	19
METTL3	ENSG00000088812	ATRN	protein_coding	2	1	2	NA	NA	19
METTL3	ENSG00000088888	MAVS	protein_coding	3	1	3	NA	NA	25
METTL3	ENSG00000088899	LZTS3	protein_coding	1	1	1	NA	NA	17
METTL3	ENSG00000088930	XRN2	protein_coding	3	1	3	NA	NA	25
METTL3	ENSG00000088986	DYNLL1	protein_coding	1	1	1	NA	NA	9
METTL3	ENSG00000089006	SNX5	protein_coding	4	5	5	NA	NA	27
METTL3	ENSG00000089009	RPL6	protein_coding	1	1	1	NA	NA	11
METTL3	ENSG00000089053	ANAPC5	protein_coding	1	1	1	NA	NA	29
METTL3	ENSG00000089057	SLC23A2	protein_coding	1	1	1	NA	NA	30
METTL3	ENSG00000089063	TMEM230	protein_coding	1	1	1	NA	NA	22
METTL3	ENSG00000089091	DZANK1	protein_coding	3	3	4	NA	NA	28
METTL3	ENSG00000089101	CFAP61	protein_coding	1	2	2	NA	NA	20
METTL3	ENSG00000089123	TASP1	protein_coding	1	1	1	NA	NA	27
METTL3	ENSG00000089154	GCN1	protein_coding	3	1	3	NA	NA	28
METTL3	ENSG00000089157	RPLP0	protein_coding	1	1	1	NA	NA	14
METTL3	ENSG00000089177	KIF16B	protein_coding	1	1	1	NA	NA	25
METTL3	ENSG00000089220	PEBP1	protein_coding	1	1	1	NA	NA	10
METTL3	ENSG00000089248	ERP29	protein_coding	1	1	1	NA	NA	16
METTL3	ENSG00000089280	FUS	protein_coding	1	1	1	NA	NA	32
METTL3	ENSG00000089289	IGBP1	protein_coding	1	1	1	NA	NA	15
METTL3	ENSG00000089351	GRAMD1A	protein_coding	2	1	2	NA	NA	23
METTL3	ENSG00000089505	CMTM1	protein_coding	1	2	2	NA	NA	29
METTL3	ENSG00000089597	GANAB	protein_coding	2	2	2	NA	NA	22
METTL3	ENSG00000089685	BIRC5	protein_coding	1	1	1	NA	NA	14
METTL3	ENSG00000089818	NECAP1	protein_coding	1	1	1	NA	NA	26
METTL3	ENSG00000089820	ARHGAP4	protein_coding	1	1	1	NA	NA	17
METTL3	ENSG00000089902	RCOR1	protein_coding	1	1	1	NA	NA	30
METTL3	ENSG00000089916	GPATCH2L	protein_coding	1	1	1	NA	NA	32
METTL3	ENSG00000090013	BLVRB	protein_coding	1	2	2	NA	NA	21
METTL3	ENSG00000090054	SPTLC1	protein_coding	1	1	1	NA	NA	26
METTL3	ENSG00000090060	PAPOLA	protein_coding	1	1	1	NA	NA	29
METTL3	ENSG00000090061	CCNK	protein_coding	2	1	2	NA	NA	32
METTL3	ENSG00000090273	NUDC	protein_coding	2	1	2	NA	NA	9
METTL3	ENSG00000090372	STRN4	protein_coding	1	1	1	NA	NA	22
METTL3	ENSG00000090612	ZNF268	protein_coding	1	1	1	NA	NA	21
METTL3	ENSG00000090615	GOLGA3	protein_coding	3	1	3	NA	NA	24
METTL3	ENSG00000090621	PABPC4	protein_coding	2	3	3	NA	NA	16
METTL3	ENSG00000090661	CERS4	protein_coding	1	1	1	NA	NA	12
METTL3	ENSG00000090861	AARS	protein_coding	2	1	2	NA	NA	21
METTL3	ENSG00000090905	TNRC6A	protein_coding	3	1	3	NA	NA	32
METTL3	ENSG00000090975	PITPNM2	protein_coding	1	2	2	NA	NA	18
METTL3	ENSG00000091009	RBM27	protein_coding	3	1	3	NA	NA	27
METTL3	ENSG00000091129	NRCAM	protein_coding	1	1	1	NA	NA	16
METTL3	ENSG00000091428	RAPGEF4	protein_coding	1	2	2	NA	NA	24
METTL3	ENSG00000091527	CDV3	protein_coding	1	1	1	NA	NA	21
METTL3	ENSG00000091542	ALKBH5	protein_coding	2	3	3	NA	NA	20
METTL3	ENSG00000091732	ZC3HC1	protein_coding	1	1	1	NA	NA	23
METTL3	ENSG00000092036	HAUS4	protein_coding	1	1	1	NA	NA	30
METTL3	ENSG00000092098	RNF31	protein_coding	1	1	1	NA	NA	31
METTL3	ENSG00000092148	HECTD1	protein_coding	2	1	2	NA	NA	32
METTL3	ENSG00000092199	HNRNPC	protein_coding	2	2	2	NA	NA	32
METTL3	ENSG00000092200	RPGRIP1	protein_coding	1	1	1	NA	NA	29
METTL3	ENSG00000092201	SUPT16H	protein_coding	1	1	1	NA	NA	32
METTL3	ENSG00000092203	TOX4	protein_coding	2	1	2	NA	NA	31
METTL3	ENSG00000092470	WDR76	protein_coding	3	3	4	NA	NA	21
METTL3	ENSG00000092621	PHGDH	protein_coding	2	2	2	NA	NA	9
METTL3	ENSG00000092820	EZR	protein_coding	1	1	1	NA	NA	12
METTL3	ENSG00000092847	AGO1	protein_coding	1	1	1	NA	NA	24
METTL3	ENSG00000092853	CLSPN	protein_coding	2	1	2	NA	NA	23
METTL3	ENSG00000092931	MFSD11	protein_coding	1	1	1	NA	NA	17
METTL3	ENSG00000093009	CDC45	protein_coding	3	1	3	NA	NA	19
METTL3	ENSG00000093144	ECHDC1	protein_coding	1	1	1	NA	NA	12
METTL3	ENSG00000093167	LRRFIP2	protein_coding	1	1	1	NA	NA	21
METTL3	ENSG00000093217	XYLB	protein_coding	2	1	2	NA	NA	18
METTL3	ENSG00000094631	HDAC6	protein_coding	1	1	1	NA	NA	30
METTL3	ENSG00000094916	CBX5	protein_coding	6	4	7	NA	NA	28
METTL3	ENSG00000094975	SUCO	protein_coding	2	1	2	NA	NA	20
METTL3	ENSG00000095139	ARCN1	protein_coding	2	1	2	NA	NA	17
METTL3	ENSG00000095209	TMEM38B	protein_coding	2	1	2	NA	NA	17
METTL3	ENSG00000095319	NUP188	protein_coding	3	2	3	NA	NA	29
METTL3	ENSG00000095380	NANS	protein_coding	1	1	1	NA	NA	17
METTL3	ENSG00000095397	WHRN	protein_coding	1	1	1	NA	NA	24
METTL3	ENSG00000095485	CWF19L1	protein_coding	2	3	4	NA	NA	23
METTL3	ENSG00000095564	BTAF1	protein_coding	1	1	1	NA	NA	30
METTL3	ENSG00000095637	SORBS1	protein_coding	1	1	1	NA	NA	19
METTL3	ENSG00000095739	BAMBI	protein_coding	1	1	1	NA	NA	12
METTL3	ENSG00000095787	WAC	protein_coding	2	1	2	NA	NA	28
METTL3	ENSG00000096063	SRPK1	protein_coding	2	1	2	NA	NA	24
METTL3	ENSG00000096384	HSP90AB1	protein_coding	4	1	4	NA	NA	20
METTL3	ENSG00000096696	DSP	protein_coding	1	1	1	NA	NA	11
METTL3	ENSG00000096717	SIRT1	protein_coding	1	1	1	NA	NA	28
METTL3	ENSG00000096968	JAK2	protein_coding	3	3	4	NA	NA	23
METTL3	ENSG00000097033	SH3GLB1	protein_coding	1	1	1	NA	NA	17
METTL3	ENSG00000097046	CDC7	protein_coding	1	1	1	NA	NA	30
METTL3	ENSG00000099194	SCD	protein_coding	7	5	7	NA	NA	15
METTL3	ENSG00000099204	ABLIM1	protein_coding	1	1	1	NA	NA	16
METTL3	ENSG00000099284	H2AFY2	protein_coding	1	1	1	NA	NA	14
METTL3	ENSG00000099338	CATSPERG	protein_coding	2	1	2	NA	NA	20
METTL3	ENSG00000099364	FBXL19	protein_coding	2	1	2	NA	NA	21
METTL3	ENSG00000099377	HSD3B7	protein_coding	1	1	1	NA	NA	20
METTL3	ENSG00000099381	SETD1A	protein_coding	3	1	3	NA	NA	27
METTL3	ENSG00000099385	BCL7C	protein_coding	1	1	1	NA	NA	15
METTL3	ENSG00000099715	PCDH11Y	protein_coding	2	4	5	NA	NA	2
METTL3	ENSG00000099783	HNRNPM	protein_coding	3	3	4	NA	NA	26
METTL3	ENSG00000099785	2021-03-02	protein_coding	2	1	2	NA	NA	19
METTL3	ENSG00000099797	TECR	protein_coding	2	1	2	NA	NA	13
METTL3	ENSG00000099804	CDC34	protein_coding	2	1	2	NA	NA	16
METTL3	ENSG00000099810	MTAP	protein_coding	1	1	1	NA	NA	25
METTL3	ENSG00000099814	CEP170B	protein_coding	1	1	1	NA	NA	24
METTL3	ENSG00000099821	POLRMT	protein_coding	1	2	2	NA	NA	18
METTL3	ENSG00000099864	PALM	protein_coding	1	1	1	NA	NA	13
METTL3	ENSG00000099866	MADCAM1	protein_coding	1	1	1	NA	NA	18
METTL3	ENSG00000099875	MKNK2	protein_coding	1	1	1	NA	NA	12
METTL3	ENSG00000099889	ARVCF	protein_coding	1	1	1	NA	NA	25
METTL3	ENSG00000099901	RANBP1	protein_coding	1	1	1	NA	NA	16
METTL3	ENSG00000099910	KLHL22	protein_coding	1	1	1	NA	NA	19
METTL3	ENSG00000099917	MED15	protein_coding	3	1	3	NA	NA	17
METTL3	ENSG00000099954	CECR2	protein_coding	2	2	2	NA	NA	17
METTL3	ENSG00000099968	BCL2L13	protein_coding	1	1	1	NA	NA	19
METTL3	ENSG00000099995	SF3A1	protein_coding	1	1	1	NA	NA	23
METTL3	ENSG00000099999	RNF215	protein_coding	2	1	2	NA	NA	22
METTL3	ENSG00000100003	SEC14L2	protein_coding	1	1	1	NA	NA	10
METTL3	ENSG00000100014	SPECC1L	protein_coding	4	1	4	NA	NA	23
METTL3	ENSG00000100024	UPB1	protein_coding	1	1	1	NA	NA	13
METTL3	ENSG00000100028	SNRPD3	protein_coding	2	1	2	NA	NA	20
METTL3	ENSG00000100030	MAPK1	protein_coding	2	2	2	NA	NA	23
METTL3	ENSG00000100068	LRP5L	protein_coding	1	1	1	NA	NA	28
METTL3	ENSG00000100077	GRK3	protein_coding	1	1	1	NA	NA	20
METTL3	ENSG00000100083	GGA1	protein_coding	1	1	1	NA	NA	24
METTL3	ENSG00000100084	HIRA	protein_coding	2	1	2	NA	NA	26
METTL3	ENSG00000100104	SRRD	protein_coding	1	1	1	NA	NA	25
METTL3	ENSG00000100129	EIF3L	protein_coding	1	1	1	NA	NA	24
METTL3	ENSG00000100138	SNU13	protein_coding	2	1	2	NA	NA	15
METTL3	ENSG00000100142	POLR2F	protein_coding	1	1	1	NA	NA	21
METTL3	ENSG00000100154	TTC28	protein_coding	1	1	1	NA	NA	25
METTL3	ENSG00000100170	SLC5A1	protein_coding	1	1	1	NA	NA	13
METTL3	ENSG00000100196	KDELR3	protein_coding	1	1	1	NA	NA	15
METTL3	ENSG00000100201	DDX17	protein_coding	5	2	5	NA	NA	32
METTL3	ENSG00000100206	DMC1	protein_coding	1	1	1	NA	NA	20
METTL3	ENSG00000100207	TCF20	protein_coding	3	1	3	NA	NA	29
METTL3	ENSG00000100221	JOSD1	protein_coding	2	1	2	NA	NA	18
METTL3	ENSG00000100226	GTPBP1	protein_coding	3	1	3	NA	NA	21
METTL3	ENSG00000100227	POLDIP3	protein_coding	1	1	1	NA	NA	22
METTL3	ENSG00000100239	PPP6R2	protein_coding	2	2	2	NA	NA	23
METTL3	ENSG00000100241	SBF1	protein_coding	3	1	3	NA	NA	27
METTL3	ENSG00000100243	CYB5R3	protein_coding	2	1	2	NA	NA	15
METTL3	ENSG00000100253	MIOX	protein_coding	1	1	1	NA	NA	18
METTL3	ENSG00000100258	LMF2	protein_coding	1	2	2	NA	NA	16
METTL3	ENSG00000100266	PACSIN2	protein_coding	2	3	3	NA	NA	16
METTL3	ENSG00000100281	HMGXB4	protein_coding	1	1	1	NA	NA	31
METTL3	ENSG00000100316	RPL3	protein_coding	4	5	8	NA	NA	16
METTL3	ENSG00000100321	SYNGR1	protein_coding	1	1	1	NA	NA	16
METTL3	ENSG00000100325	ASCC2	protein_coding	2	3	3	NA	NA	12
METTL3	ENSG00000100335	MIEF1	protein_coding	3	1	3	NA	NA	25
METTL3	ENSG00000100344	PNPLA3	protein_coding	1	1	1	NA	NA	16
METTL3	ENSG00000100345	MYH9	protein_coding	3	1	3	NA	NA	18
METTL3	ENSG00000100347	SAMM50	protein_coding	1	1	1	NA	NA	16
METTL3	ENSG00000100348	TXN2	protein_coding	2	2	2	NA	NA	14
METTL3	ENSG00000100350	FOXRED2	protein_coding	1	1	1	NA	NA	23
METTL3	ENSG00000100354	TNRC6B	protein_coding	2	1	2	NA	NA	32
METTL3	ENSG00000100380	ST13	protein_coding	2	2	2	NA	NA	22
METTL3	ENSG00000100387	RBX1	protein_coding	1	1	1	NA	NA	12
METTL3	ENSG00000100403	ZC3H7B	protein_coding	2	1	2	NA	NA	26
METTL3	ENSG00000100413	POLR3H	protein_coding	1	1	1	NA	NA	14
METTL3	ENSG00000100418	DESI1	protein_coding	2	1	2	NA	NA	16
METTL3	ENSG00000100425	BRD1	protein_coding	1	1	1	NA	NA	30
METTL3	ENSG00000100439	ABHD4	protein_coding	1	1	1	NA	NA	21
METTL3	ENSG00000100441	KHNYN	protein_coding	1	1	1	NA	NA	32
METTL3	ENSG00000100461	RBM23	protein_coding	3	2	3	NA	NA	31
METTL3	ENSG00000100462	PRMT5	protein_coding	1	1	1	NA	NA	32
METTL3	ENSG00000100473	COCH	protein_coding	1	1	1	NA	NA	19
METTL3	ENSG00000100478	AP4S1	protein_coding	1	1	1	NA	NA	28
METTL3	ENSG00000100485	SOS2	protein_coding	1	1	1	NA	NA	31
METTL3	ENSG00000100503	NIN	protein_coding	1	1	1	NA	NA	30
METTL3	ENSG00000100505	TRIM9	protein_coding	1	1	1	NA	NA	18
METTL3	ENSG00000100528	CNIH1	protein_coding	1	1	1	NA	NA	25
METTL3	ENSG00000100567	PSMA3	protein_coding	1	1	1	NA	NA	23
METTL3	ENSG00000100596	SPTLC2	protein_coding	1	1	1	NA	NA	24
METTL3	ENSG00000100601	ALKBH1	protein_coding	1	1	1	NA	NA	31
METTL3	ENSG00000100604	CHGA	protein_coding	1	1	1	NA	NA	12
METTL3	ENSG00000100605	ITPK1	protein_coding	2	2	2	NA	NA	13
METTL3	ENSG00000100664	EIF5	protein_coding	7	3	8	NA	NA	29
METTL3	ENSG00000100697	DICER1	protein_coding	1	1	1	NA	NA	32
METTL3	ENSG00000100722	ZC3H14	protein_coding	2	1	2	NA	NA	32
METTL3	ENSG00000100731	PCNX1	protein_coding	2	2	2	NA	NA	30
METTL3	ENSG00000100744	GSKIP	protein_coding	1	5	5	NA	NA	16
METTL3	ENSG00000100784	RPS6KA5	protein_coding	2	1	2	NA	NA	28
METTL3	ENSG00000100796	PPP4R3A	protein_coding	1	1	1	NA	NA	31
METTL3	ENSG00000100804	PSMB5	protein_coding	1	1	1	NA	NA	23
METTL3	ENSG00000100811	YY1	protein_coding	2	2	3	NA	NA	30
METTL3	ENSG00000100813	ACIN1	protein_coding	4	1	4	NA	NA	32
METTL3	ENSG00000100814	CCNB1IP1	protein_coding	2	2	3	NA	NA	25
METTL3	ENSG00000100836	PABPN1	protein_coding	3	1	3	NA	NA	25
METTL3	ENSG00000100888	CHD8	protein_coding	1	2	2	NA	NA	32
METTL3	ENSG00000100926	TM9SF1	protein_coding	2	1	2	NA	NA	28
METTL3	ENSG00000100941	PNN	protein_coding	3	1	3	NA	NA	32
METTL3	ENSG00000100997	ABHD12	protein_coding	1	1	1	NA	NA	19
METTL3	ENSG00000101040	ZMYND8	protein_coding	2	1	2	NA	NA	23
METTL3	ENSG00000101057	MYBL2	protein_coding	1	1	1	NA	NA	11
METTL3	ENSG00000101084	C20orf24	protein_coding	1	1	1	NA	NA	15
METTL3	ENSG00000101098	RIMS4	protein_coding	1	1	1	NA	NA	11
METTL3	ENSG00000101104	PABPC1L	protein_coding	1	1	1	NA	NA	30
METTL3	ENSG00000101109	STK4	protein_coding	2	1	2	NA	NA	26
METTL3	ENSG00000101126	ADNP	protein_coding	1	1	1	NA	NA	29
METTL3	ENSG00000101134	DOK5	protein_coding	1	1	1	NA	NA	10
METTL3	ENSG00000101138	CSTF1	protein_coding	1	1	1	NA	NA	27
METTL3	ENSG00000101144	BMP7	protein_coding	1	1	1	NA	NA	14
METTL3	ENSG00000101150	TPD52L2	protein_coding	1	1	1	NA	NA	12
METTL3	ENSG00000101152	DNAJC5	protein_coding	2	4	5	NA	NA	14
METTL3	ENSG00000101166	PRELID3B	protein_coding	1	1	1	NA	NA	16
METTL3	ENSG00000101182	PSMA7	protein_coding	2	3	4	NA	NA	14
METTL3	ENSG00000101199	ARFGAP1	protein_coding	1	1	1	NA	NA	18
METTL3	ENSG00000101203	COL20A1	protein_coding	1	1	1	NA	NA	15
METTL3	ENSG00000101210	EEF1A2	protein_coding	1	1	1	NA	NA	12
METTL3	ENSG00000101216	GMEB2	protein_coding	1	1	1	NA	NA	24
METTL3	ENSG00000101220	C20orf27	protein_coding	2	1	2	NA	NA	12
METTL3	ENSG00000101255	TRIB3	protein_coding	1	1	1	NA	NA	8
METTL3	ENSG00000101266	CSNK2A1	protein_coding	2	1	2	NA	NA	20
METTL3	ENSG00000101290	CDS2	protein_coding	1	1	1	NA	NA	19
METTL3	ENSG00000101294	HM13	protein_coding	7	2	7	NA	NA	21
METTL3	ENSG00000101310	SEC23B	protein_coding	1	1	1	NA	NA	21
METTL3	ENSG00000101337	TM9SF4	protein_coding	1	2	2	NA	NA	20
METTL3	ENSG00000101343	CRNKL1	protein_coding	1	1	1	NA	NA	19
METTL3	ENSG00000101361	NOP56	protein_coding	5	4	7	NA	NA	27
METTL3	ENSG00000101363	MANBAL	protein_coding	1	1	1	NA	NA	16
METTL3	ENSG00000101400	SNTA1	protein_coding	1	1	1	NA	NA	13
METTL3	ENSG00000101413	RPRD1B	protein_coding	2	2	2	NA	NA	28
METTL3	ENSG00000101421	CHMP4B	protein_coding	1	1	1	NA	NA	18
METTL3	ENSG00000101444	AHCY	protein_coding	2	1	2	NA	NA	13
METTL3	ENSG00000101445	PPP1R16B	protein_coding	1	1	1	NA	NA	13
METTL3	ENSG00000101452	DHX35	protein_coding	1	1	1	NA	NA	29
METTL3	ENSG00000101460	MAP1LC3A	protein_coding	1	1	1	NA	NA	21
METTL3	ENSG00000101473	ACOT8	protein_coding	1	1	1	NA	NA	13
METTL3	ENSG00000101493	ZNF516	protein_coding	2	1	2	NA	NA	20
METTL3	ENSG00000101557	USP14	protein_coding	2	2	2	NA	NA	25
METTL3	ENSG00000101558	VAPA	protein_coding	1	2	2	NA	NA	17
METTL3	ENSG00000101577	LPIN2	protein_coding	1	1	1	NA	NA	22
METTL3	ENSG00000101596	SMCHD1	protein_coding	2	3	3	NA	NA	31
METTL3	ENSG00000101654	RNMT	protein_coding	1	1	1	NA	NA	31
METTL3	ENSG00000101680	LAMA1	protein_coding	1	1	1	NA	NA	16
METTL3	ENSG00000101695	RNF125	protein_coding	1	1	1	NA	NA	14
METTL3	ENSG00000101745	ANKRD12	protein_coding	1	1	1	NA	NA	29
METTL3	ENSG00000101746	NOL4	protein_coding	2	3	3	NA	NA	17
METTL3	ENSG00000101752	MIB1	protein_coding	2	2	2	NA	NA	28
METTL3	ENSG00000101773	RBBP8	protein_coding	1	2	2	NA	NA	19
METTL3	ENSG00000101811	CSTF2	protein_coding	1	1	1	NA	NA	28
METTL3	ENSG00000101846	STS	protein_coding	1	1	1	NA	NA	10
METTL3	ENSG00000101849	TBL1X	protein_coding	1	1	1	NA	NA	21
METTL3	ENSG00000101856	PGRMC1	protein_coding	2	2	2	NA	NA	18
METTL3	ENSG00000101868	POLA1	protein_coding	2	3	3	NA	NA	29
METTL3	ENSG00000101901	ALG13	protein_coding	1	1	1	NA	NA	31
METTL3	ENSG00000101935	AMMECR1	protein_coding	1	3	3	NA	NA	25
METTL3	ENSG00000101945	SUV39H1	protein_coding	2	1	2	NA	NA	17
METTL3	ENSG00000101972	STAG2	protein_coding	1	2	2	NA	NA	29
METTL3	ENSG00000102007	PLP2	protein_coding	3	2	4	NA	NA	13
METTL3	ENSG00000102024	PLS3	protein_coding	1	1	1	NA	NA	12
METTL3	ENSG00000102030	NAA10	protein_coding	1	1	1	NA	NA	19
METTL3	ENSG00000102054	RBBP7	protein_coding	2	2	3	NA	NA	27
METTL3	ENSG00000102081	FMR1	protein_coding	2	2	2	NA	NA	28
METTL3	ENSG00000102098	SCML2	protein_coding	2	1	2	NA	NA	28
METTL3	ENSG00000102100	SLC35A2	protein_coding	3	2	3	NA	NA	17
METTL3	ENSG00000102119	EMD	protein_coding	2	1	2	NA	NA	14
METTL3	ENSG00000102221	JADE3	protein_coding	1	1	1	NA	NA	32
METTL3	ENSG00000102290	PCDH11X	protein_coding	1	1	1	NA	NA	9
METTL3	ENSG00000102317	RBM3	protein_coding	1	2	2	NA	NA	15
METTL3	ENSG00000102384	CENPI	protein_coding	2	1	2	NA	NA	27
METTL3	ENSG00000102385	DRP2	protein_coding	1	1	1	NA	NA	18
METTL3	ENSG00000102445	RUBCNL	protein_coding	1	6	6	NA	NA	12
METTL3	ENSG00000102468	HTR2A	protein_coding	1	1	1	NA	NA	9
METTL3	ENSG00000102531	FNDC3A	protein_coding	1	1	1	NA	NA	25
METTL3	ENSG00000102572	STK24	protein_coding	3	2	3	NA	NA	26
METTL3	ENSG00000102580	DNAJC3	protein_coding	1	1	1	NA	NA	18
METTL3	ENSG00000102738	MRPS31	protein_coding	1	2	2	NA	NA	26
METTL3	ENSG00000102763	VWA8	protein_coding	1	1	1	NA	NA	26
METTL3	ENSG00000102786	INTS6	protein_coding	1	1	1	NA	NA	30
METTL3	ENSG00000102858	MGRN1	protein_coding	1	1	1	NA	NA	25
METTL3	ENSG00000102871	TRADD	protein_coding	1	2	2	NA	NA	13
METTL3	ENSG00000102893	PHKB	protein_coding	7	7	22	NA	NA	18
METTL3	ENSG00000102898	NUTF2	protein_coding	1	1	1	NA	NA	13
METTL3	ENSG00000102900	NUP93	protein_coding	1	1	1	NA	NA	20
METTL3	ENSG00000102908	NFAT5	protein_coding	1	1	1	NA	NA	30
METTL3	ENSG00000102931	ARL2BP	protein_coding	1	1	1	NA	NA	26
METTL3	ENSG00000102935	ZNF423	protein_coding	1	1	1	NA	NA	17
METTL3	ENSG00000102974	CTCF	protein_coding	1	1	1	NA	NA	32
METTL3	ENSG00000102977	ACD	protein_coding	1	1	1	NA	NA	16
METTL3	ENSG00000102978	POLR2C	protein_coding	1	1	1	NA	NA	19
METTL3	ENSG00000103018	CYB5B	protein_coding	1	2	2	NA	NA	14
METTL3	ENSG00000103021	CCDC113	protein_coding	1	1	1	NA	NA	17
METTL3	ENSG00000103043	VAC14	protein_coding	3	5	11	NA	NA	15
METTL3	ENSG00000103047	TANGO6	protein_coding	1	1	1	NA	NA	24
METTL3	ENSG00000103061	SLC7A6OS	protein_coding	1	1	1	NA	NA	32
METTL3	ENSG00000103064	SLC7A6	protein_coding	1	1	1	NA	NA	25
METTL3	ENSG00000103148	NPRL3	protein_coding	2	1	2	NA	NA	19
METTL3	ENSG00000103187	COTL1	protein_coding	1	1	1	NA	NA	16
METTL3	ENSG00000103194	USP10	protein_coding	1	1	1	NA	NA	27
METTL3	ENSG00000103196	CRISPLD2	protein_coding	2	3	3	NA	NA	14
METTL3	ENSG00000103197	TSC2	protein_coding	1	1	1	NA	NA	27
METTL3	ENSG00000103249	CLCN7	protein_coding	1	1	1	NA	NA	26
METTL3	ENSG00000103257	SLC7A5	protein_coding	12	5	15	NA	NA	13
METTL3	ENSG00000103264	FBXO31	protein_coding	2	2	3	NA	NA	16
METTL3	ENSG00000103266	STUB1	protein_coding	1	2	2	NA	NA	16
METTL3	ENSG00000103275	UBE2I	protein_coding	3	1	3	NA	NA	14
METTL3	ENSG00000103319	EEF2K	protein_coding	1	1	1	NA	NA	26
METTL3	ENSG00000103326	CAPN15	protein_coding	1	1	1	NA	NA	20
METTL3	ENSG00000103335	PIEZO1	protein_coding	3	2	3	NA	NA	14
METTL3	ENSG00000103351	CLUAP1	protein_coding	1	1	1	NA	NA	19
METTL3	ENSG00000103353	UBFD1	protein_coding	2	1	2	NA	NA	27
METTL3	ENSG00000103356	EARS2	protein_coding	2	1	2	NA	NA	24
METTL3	ENSG00000103415	HMOX2	protein_coding	1	1	1	NA	NA	18
METTL3	ENSG00000103423	DNAJA3	protein_coding	1	1	1	NA	NA	28
METTL3	ENSG00000103426	CORO7-PAM16	protein_coding	2	1	2	NA	NA	10
METTL3	ENSG00000103494	RPGRIP1L	protein_coding	1	1	1	NA	NA	25
METTL3	ENSG00000103495	MAZ	protein_coding	9	2	9	NA	NA	23
METTL3	ENSG00000103507	BCKDK	protein_coding	1	1	1	NA	NA	12
METTL3	ENSG00000103534	TMC5	protein_coding	1	4	4	NA	NA	5
METTL3	ENSG00000103544	VPS35L	protein_coding	1	1	1	NA	NA	20
METTL3	ENSG00000103549	RNF40	protein_coding	5	1	5	NA	NA	27
METTL3	ENSG00000103723	AP3B2	protein_coding	1	1	1	NA	NA	11
METTL3	ENSG00000103740	ACSBG1	protein_coding	2	3	3	NA	NA	26
METTL3	ENSG00000103769	RAB11A	protein_coding	2	1	2	NA	NA	18
METTL3	ENSG00000103852	TTC23	protein_coding	1	1	1	NA	NA	16
METTL3	ENSG00000103855	CD276	protein_coding	1	1	1	NA	NA	14
METTL3	ENSG00000103932	RPAP1	protein_coding	1	1	1	NA	NA	30
METTL3	ENSG00000103978	TMEM87A	protein_coding	1	1	1	NA	NA	20
METTL3	ENSG00000103994	ZNF106	protein_coding	1	1	1	NA	NA	24
METTL3	ENSG00000103995	CEP152	protein_coding	1	1	1	NA	NA	30
METTL3	ENSG00000104044	OCA2	protein_coding	1	1	1	NA	NA	13
METTL3	ENSG00000104067	TJP1	protein_coding	1	1	1	NA	NA	19
METTL3	ENSG00000104133	SPG11	protein_coding	1	1	1	NA	NA	29
METTL3	ENSG00000104147	OIP5	protein_coding	1	1	1	NA	NA	25
METTL3	ENSG00000104164	BLOC1S6	protein_coding	1	1	1	NA	NA	23
METTL3	ENSG00000104290	FZD3	protein_coding	2	5	5	NA	NA	22
METTL3	ENSG00000104312	RIPK2	protein_coding	1	1	1	NA	NA	17
METTL3	ENSG00000104313	EYA1	protein_coding	2	3	3	NA	NA	12
METTL3	ENSG00000104325	DECR1	protein_coding	1	1	1	NA	NA	14
METTL3	ENSG00000104341	LAPTM4B	protein_coding	3	2	4	NA	NA	15
METTL3	ENSG00000104343	UBE2W	protein_coding	1	1	1	NA	NA	25
METTL3	ENSG00000104356	POP1	protein_coding	1	2	2	NA	NA	27
METTL3	ENSG00000104388	RAB2A	protein_coding	1	1	1	NA	NA	14
METTL3	ENSG00000104408	EIF3E	protein_coding	2	1	2	NA	NA	20
METTL3	ENSG00000104413	ESRP1	protein_coding	1	1	1	NA	NA	15
METTL3	ENSG00000104419	NDRG1	protein_coding	1	1	1	NA	NA	11
METTL3	ENSG00000104447	TRPS1	protein_coding	1	1	1	NA	NA	18
METTL3	ENSG00000104472	CHRAC1	protein_coding	1	1	1	NA	NA	22
METTL3	ENSG00000104517	UBR5	protein_coding	1	1	1	NA	NA	31
METTL3	ENSG00000104522	TSTA3	protein_coding	1	1	1	NA	NA	12
METTL3	ENSG00000104529	EEF1D	protein_coding	1	1	1	NA	NA	20
METTL3	ENSG00000104635	SLC39A14	protein_coding	1	1	1	NA	NA	20
METTL3	ENSG00000104714	ERICH1	protein_coding	6	1	6	NA	NA	27
METTL3	ENSG00000104731	KLHDC4	protein_coding	3	1	3	NA	NA	21
METTL3	ENSG00000104812	GYS1	protein_coding	2	3	3	NA	NA	12
METTL3	ENSG00000104824	HNRNPL	protein_coding	1	1	1	NA	NA	29
METTL3	ENSG00000104835	SARS2	protein_coding	1	1	1	NA	NA	17
METTL3	ENSG00000104852	SNRNP70	protein_coding	2	1	2	NA	NA	27
METTL3	ENSG00000104853	CLPTM1	protein_coding	2	1	2	NA	NA	20
METTL3	ENSG00000104866	PPP1R37	protein_coding	2	1	2	NA	NA	16
METTL3	ENSG00000104881	PPP1R13L	protein_coding	2	1	2	NA	NA	12
METTL3	ENSG00000104885	DOT1L	protein_coding	2	1	2	NA	NA	28
METTL3	ENSG00000104899	AMH	protein_coding	1	1	1	NA	NA	17
METTL3	ENSG00000104904	OAZ1	protein_coding	2	2	3	NA	NA	25
METTL3	ENSG00000104936	DMPK	protein_coding	1	1	1	NA	NA	20
METTL3	ENSG00000104951	IL4I1	protein_coding	1	1	1	NA	NA	15
METTL3	ENSG00000104964	AES	protein_coding	2	2	2	NA	NA	15
METTL3	ENSG00000104980	TIMM44	protein_coding	1	1	1	NA	NA	24
METTL3	ENSG00000105072	C19orf44	protein_coding	1	1	1	NA	NA	28
METTL3	ENSG00000105085	MED26	protein_coding	3	2	3	NA	NA	27
METTL3	ENSG00000105088	OLFM2	protein_coding	1	1	1	NA	NA	9
METTL3	ENSG00000105135	ILVBL	protein_coding	1	1	1	NA	NA	14
METTL3	ENSG00000105176	URI1	protein_coding	1	1	1	NA	NA	22
METTL3	ENSG00000105197	TIMM50	protein_coding	2	2	2	NA	NA	12
METTL3	ENSG00000105202	FBL	protein_coding	2	1	2	NA	NA	13
METTL3	ENSG00000105220	GPI	protein_coding	1	1	1	NA	NA	15
METTL3	ENSG00000105221	AKT2	protein_coding	1	1	1	NA	NA	23
METTL3	ENSG00000105223	PLD3	protein_coding	3	2	3	NA	NA	15
METTL3	ENSG00000105281	SLC1A5	protein_coding	2	1	2	NA	NA	10
METTL3	ENSG00000105287	PRKD2	protein_coding	1	1	1	NA	NA	12
METTL3	ENSG00000105323	HNRNPUL1	protein_coding	3	1	3	NA	NA	20
METTL3	ENSG00000105325	FZR1	protein_coding	1	1	1	NA	NA	18
METTL3	ENSG00000105339	DENND3	protein_coding	3	2	5	NA	NA	16
METTL3	ENSG00000105364	MRPL4	protein_coding	1	1	1	NA	NA	12
METTL3	ENSG00000105373	NOP53	protein_coding	2	1	2	NA	NA	13
METTL3	ENSG00000105401	CDC37	protein_coding	1	1	1	NA	NA	15
METTL3	ENSG00000105404	RABAC1	protein_coding	1	1	1	NA	NA	23
METTL3	ENSG00000105409	ATP1A3	protein_coding	1	1	1	NA	NA	11
METTL3	ENSG00000105419	MEIS3	protein_coding	1	1	1	NA	NA	13
METTL3	ENSG00000105429	MEGF8	protein_coding	1	1	1	NA	NA	13
METTL3	ENSG00000105438	KDELR1	protein_coding	2	1	2	NA	NA	16
METTL3	ENSG00000105514	RAB3D	protein_coding	1	1	1	NA	NA	13
METTL3	ENSG00000105518	TMEM205	protein_coding	1	1	1	NA	NA	21
METTL3	ENSG00000105520	PLPPR2	protein_coding	1	1	1	NA	NA	11
METTL3	ENSG00000105523	FAM83E	protein_coding	1	1	1	NA	NA	10
METTL3	ENSG00000105550	FGF21	protein_coding	1	1	1	NA	NA	9
METTL3	ENSG00000105568	PPP2R1A	protein_coding	3	2	3	NA	NA	18
METTL3	ENSG00000105576	TNPO2	protein_coding	3	4	7	NA	NA	30
METTL3	ENSG00000105607	GCDH	protein_coding	1	3	3	NA	NA	21
METTL3	ENSG00000105640	RPL18A	protein_coding	1	1	1	NA	NA	17
METTL3	ENSG00000105642	KCNN1	protein_coding	1	1	1	NA	NA	13
METTL3	ENSG00000105656	ELL	protein_coding	1	1	1	NA	NA	20
METTL3	ENSG00000105669	COPE	protein_coding	1	1	1	NA	NA	17
METTL3	ENSG00000105671	DDX49	protein_coding	1	1	1	NA	NA	11
METTL3	ENSG00000105676	ARMC6	protein_coding	1	1	1	NA	NA	15
METTL3	ENSG00000105700	KXD1	protein_coding	3	1	3	NA	NA	17
METTL3	ENSG00000105701	FKBP8	protein_coding	1	1	1	NA	NA	22
METTL3	ENSG00000105705	SUGP1	protein_coding	1	1	1	NA	NA	25
METTL3	ENSG00000105708	ZNF14	protein_coding	1	1	1	NA	NA	27
METTL3	ENSG00000105722	ERF	protein_coding	1	1	1	NA	NA	21
METTL3	ENSG00000105723	GSK3A	protein_coding	1	1	1	NA	NA	15
METTL3	ENSG00000105726	ATP13A1	protein_coding	1	1	1	NA	NA	21
METTL3	ENSG00000105738	SIPA1L3	protein_coding	1	1	1	NA	NA	23
METTL3	ENSG00000105767	CADM4	protein_coding	1	1	1	NA	NA	10
METTL3	ENSG00000105793	GTPBP10	protein_coding	1	1	1	NA	NA	29
METTL3	ENSG00000105810	CDK6	protein_coding	6	4	8	NA	NA	16
METTL3	ENSG00000105821	DNAJC2	protein_coding	1	1	1	NA	NA	28
METTL3	ENSG00000105866	SP4	protein_coding	1	1	1	NA	NA	31
METTL3	ENSG00000105887	MTPN	protein_coding	3	2	3	NA	NA	24
METTL3	ENSG00000105968	H2AFV	protein_coding	3	3	3	NA	NA	22
METTL3	ENSG00000105983	LMBR1	protein_coding	1	1	1	NA	NA	23
METTL3	ENSG00000106004	HOXA5	protein_coding	1	1	1	NA	NA	10
METTL3	ENSG00000106012	IQCE	protein_coding	1	1	1	NA	NA	15
METTL3	ENSG00000106018	VIPR2	protein_coding	1	2	2	NA	NA	13
METTL3	ENSG00000106025	TSPAN12	protein_coding	1	1	1	NA	NA	17
METTL3	ENSG00000106028	SSBP1	protein_coding	1	1	1	NA	NA	15
METTL3	ENSG00000106052	TAX1BP1	protein_coding	1	1	1	NA	NA	22
METTL3	ENSG00000106070	GRB10	protein_coding	2	1	2	NA	NA	18
METTL3	ENSG00000106089	STX1A	protein_coding	1	1	1	NA	NA	17
METTL3	ENSG00000106113	CRHR2	protein_coding	1	1	1	NA	NA	15
METTL3	ENSG00000106125	MINDY4	protein_coding	1	1	1	NA	NA	13
METTL3	ENSG00000106144	CASP2	protein_coding	1	1	1	NA	NA	29
METTL3	ENSG00000106261	ZKSCAN1	protein_coding	1	1	1	NA	NA	30
METTL3	ENSG00000106263	EIF3B	protein_coding	2	1	2	NA	NA	13
METTL3	ENSG00000106305	AIMP2	protein_coding	1	1	1	NA	NA	17
METTL3	ENSG00000106333	PCOLCE	protein_coding	2	2	2	NA	NA	14
METTL3	ENSG00000106344	RBM28	protein_coding	1	1	1	NA	NA	32
METTL3	ENSG00000106392	C1GALT1	protein_coding	2	2	2	NA	NA	16
METTL3	ENSG00000106404	CLDN15	protein_coding	4	1	4	NA	NA	24
METTL3	ENSG00000106436	MYL10	protein_coding	1	1	1	NA	NA	5
METTL3	ENSG00000106462	EZH2	protein_coding	1	1	1	NA	NA	28
METTL3	ENSG00000106537	TSPAN13	protein_coding	1	1	1	NA	NA	13
METTL3	ENSG00000106554	CHCHD3	protein_coding	4	2	4	NA	NA	23
METTL3	ENSG00000106571	GLI3	protein_coding	1	1	1	NA	NA	16
METTL3	ENSG00000106608	URGCP	protein_coding	2	3	3	NA	NA	26
METTL3	ENSG00000106628	POLD2	protein_coding	1	1	1	NA	NA	11
METTL3	ENSG00000106635	BCL7B	protein_coding	1	1	1	NA	NA	17
METTL3	ENSG00000106665	CLIP2	protein_coding	1	1	1	NA	NA	19
METTL3	ENSG00000106682	EIF4H	protein_coding	5	4	8	NA	NA	20
METTL3	ENSG00000106683	LIMK1	protein_coding	2	3	3	NA	NA	17
METTL3	ENSG00000106723	SPIN1	protein_coding	1	1	1	NA	NA	27
METTL3	ENSG00000106799	TGFBR1	protein_coding	1	1	1	NA	NA	17
METTL3	ENSG00000106829	TLE4	protein_coding	2	1	2	NA	NA	19
METTL3	ENSG00000107036	RIC1	protein_coding	1	1	1	NA	NA	27
METTL3	ENSG00000107077	KDM4C	protein_coding	3	2	3	NA	NA	25
METTL3	ENSG00000107099	DOCK8	protein_coding	1	1	1	NA	NA	16
METTL3	ENSG00000107104	KANK1	protein_coding	2	3	3	NA	NA	18
METTL3	ENSG00000107105	ELAVL2	protein_coding	1	2	2	NA	NA	9
METTL3	ENSG00000107164	FUBP3	protein_coding	1	1	1	NA	NA	31
METTL3	ENSG00000107185	RGP1	protein_coding	1	1	1	NA	NA	23
METTL3	ENSG00000107223	EDF1	protein_coding	1	1	1	NA	NA	20
METTL3	ENSG00000107242	PIP5K1B	protein_coding	1	1	1	NA	NA	14
METTL3	ENSG00000107249	GLIS3	protein_coding	1	1	1	NA	NA	15
METTL3	ENSG00000107263	RAPGEF1	protein_coding	3	3	4	NA	NA	20
METTL3	ENSG00000107282	APBA1	protein_coding	2	2	3	NA	NA	16
METTL3	ENSG00000107295	SH3GL2	protein_coding	1	1	1	NA	NA	13
METTL3	ENSG00000107341	UBE2R2	protein_coding	1	1	1	NA	NA	11
METTL3	ENSG00000107372	ZFAND5	protein_coding	1	1	1	NA	NA	17
METTL3	ENSG00000107581	EIF3A	protein_coding	5	3	5	NA	NA	26
METTL3	ENSG00000107611	CUBN	protein_coding	1	1	1	NA	NA	20
METTL3	ENSG00000107669	ATE1	protein_coding	1	2	2	NA	NA	23
METTL3	ENSG00000107736	CDH23	protein_coding	1	1	1	NA	NA	7
METTL3	ENSG00000107745	MICU1	protein_coding	2	3	3	NA	NA	17
METTL3	ENSG00000107779	BMPR1A	protein_coding	1	4	4	NA	NA	23
METTL3	ENSG00000107789	MINPP1	protein_coding	1	1	1	NA	NA	21
METTL3	ENSG00000107815	TWNK	protein_coding	2	1	2	NA	NA	25
METTL3	ENSG00000107816	LZTS2	protein_coding	1	1	1	NA	NA	19
METTL3	ENSG00000107819	SFXN3	protein_coding	1	1	1	NA	NA	13
METTL3	ENSG00000107829	FBXW4	protein_coding	1	1	1	NA	NA	11
METTL3	ENSG00000107854	TNKS2	protein_coding	1	1	1	NA	NA	27
METTL3	ENSG00000107862	GBF1	protein_coding	4	2	4	NA	NA	20
METTL3	ENSG00000107864	CPEB3	protein_coding	2	2	2	NA	NA	23
METTL3	ENSG00000107874	CUEDC2	protein_coding	1	1	1	NA	NA	14
METTL3	ENSG00000107882	SUFU	protein_coding	4	3	5	NA	NA	16
METTL3	ENSG00000107929	LARP4B	protein_coding	2	1	2	NA	NA	27
METTL3	ENSG00000107937	GTPBP4	protein_coding	2	1	2	NA	NA	24
METTL3	ENSG00000107957	SH3PXD2A	protein_coding	5	2	5	NA	NA	16
METTL3	ENSG00000107959	PITRM1	protein_coding	1	1	1	NA	NA	18
METTL3	ENSG00000108018	SORCS1	protein_coding	1	3	3	NA	NA	13
METTL3	ENSG00000108021	FAM208B	protein_coding	4	1	4	NA	NA	31
METTL3	ENSG00000108039	XPNPEP1	protein_coding	1	1	1	NA	NA	21
METTL3	ENSG00000108091	CCDC6	protein_coding	1	1	1	NA	NA	15
METTL3	ENSG00000108106	UBE2S	protein_coding	1	2	2	NA	NA	9
METTL3	ENSG00000108107	RPL28	protein_coding	1	1	1	NA	NA	20
METTL3	ENSG00000108179	PPIF	protein_coding	1	1	1	NA	NA	14
METTL3	ENSG00000108256	NUFIP2	protein_coding	2	1	2	NA	NA	28
METTL3	ENSG00000108306	FBXL20	protein_coding	1	1	1	NA	NA	29
METTL3	ENSG00000108312	UBTF	protein_coding	3	1	3	NA	NA	26
METTL3	ENSG00000108349	CASC3	protein_coding	1	1	1	NA	NA	27
METTL3	ENSG00000108352	RAPGEFL1	protein_coding	1	1	1	NA	NA	17
METTL3	ENSG00000108370	RGS9	protein_coding	2	2	2	NA	NA	18
METTL3	ENSG00000108379	WNT3	protein_coding	1	1	1	NA	NA	19
METTL3	ENSG00000108424	KPNB1	protein_coding	1	1	1	NA	NA	27
METTL3	ENSG00000108433	GOSR2	protein_coding	2	1	2	NA	NA	17
METTL3	ENSG00000108509	CAMTA2	protein_coding	1	1	1	NA	NA	28
METTL3	ENSG00000108510	MED13	protein_coding	2	1	2	NA	NA	26
METTL3	ENSG00000108518	PFN1	protein_coding	1	1	1	NA	NA	17
METTL3	ENSG00000108528	SLC25A11	protein_coding	1	1	1	NA	NA	16
METTL3	ENSG00000108561	C1QBP	protein_coding	4	2	4	NA	NA	16
METTL3	ENSG00000108576	SLC6A4	protein_coding	1	1	1	NA	NA	18
METTL3	ENSG00000108588	CCDC47	protein_coding	2	1	2	NA	NA	22
METTL3	ENSG00000108604	SMARCD2	protein_coding	1	1	1	NA	NA	16
METTL3	ENSG00000108641	B9D1	protein_coding	1	1	1	NA	NA	17
METTL3	ENSG00000108669	CYTH1	protein_coding	2	1	2	NA	NA	24
METTL3	ENSG00000108671	PSMD11	protein_coding	1	1	1	NA	NA	22
METTL3	ENSG00000108684	ASIC2	protein_coding	1	1	1	NA	NA	6
METTL3	ENSG00000108774	RAB5C	protein_coding	3	3	4	NA	NA	20
METTL3	ENSG00000108819	PPP1R9B	protein_coding	1	1	1	NA	NA	20
METTL3	ENSG00000108821	COL1A1	protein_coding	1	1	1	NA	NA	13
METTL3	ENSG00000108829	LRRC59	protein_coding	1	1	1	NA	NA	20
METTL3	ENSG00000108840	HDAC5	protein_coding	2	1	2	NA	NA	15
METTL3	ENSG00000108846	ABCC3	protein_coding	1	2	2	NA	NA	8
METTL3	ENSG00000108946	PRKAR1A	protein_coding	1	1	1	NA	NA	17
METTL3	ENSG00000108950	FAM20A	protein_coding	1	1	1	NA	NA	13
METTL3	ENSG00000108953	YWHAE	protein_coding	1	1	1	NA	NA	14
METTL3	ENSG00000108961	RANGRF	protein_coding	1	1	1	NA	NA	18
METTL3	ENSG00000108963	DPH1	protein_coding	1	2	2	NA	NA	32
METTL3	ENSG00000109016	DHRS7B	protein_coding	1	1	1	NA	NA	12
METTL3	ENSG00000109063	MYH3	protein_coding	1	1	1	NA	NA	22
METTL3	ENSG00000109066	TMEM104	protein_coding	1	1	1	NA	NA	11
METTL3	ENSG00000109079	TNFAIP1	protein_coding	1	1	1	NA	NA	15
METTL3	ENSG00000109084	TMEM97	protein_coding	1	1	1	NA	NA	20
METTL3	ENSG00000109099	PMP22	protein_coding	1	1	1	NA	NA	10
METTL3	ENSG00000109171	SLAIN2	protein_coding	1	1	1	NA	NA	22
METTL3	ENSG00000109182	CWH43	protein_coding	1	1	1	NA	NA	10
METTL3	ENSG00000109184	DCUN1D4	protein_coding	2	1	2	NA	NA	28
METTL3	ENSG00000109265	KIAA1211	protein_coding	3	5	7	NA	NA	20
METTL3	ENSG00000109323	MANBA	protein_coding	1	1	1	NA	NA	16
METTL3	ENSG00000109332	UBE2D3	protein_coding	1	1	1	NA	NA	19
METTL3	ENSG00000109339	MAPK10	protein_coding	1	1	1	NA	NA	16
METTL3	ENSG00000109381	ELF2	protein_coding	3	2	3	NA	NA	31
METTL3	ENSG00000109390	NDUFC1	protein_coding	1	1	1	NA	NA	10
METTL3	ENSG00000109452	INPP4B	protein_coding	1	2	2	NA	NA	15
METTL3	ENSG00000109475	RPL34	protein_coding	1	1	1	NA	NA	13
METTL3	ENSG00000109519	GRPEL1	protein_coding	1	1	1	NA	NA	11
METTL3	ENSG00000109572	CLCN3	protein_coding	1	1	1	NA	NA	18
METTL3	ENSG00000109586	GALNT7	protein_coding	1	1	1	NA	NA	17
METTL3	ENSG00000109625	CPZ	protein_coding	1	2	2	NA	NA	11
METTL3	ENSG00000109654	TRIM2	protein_coding	1	1	1	NA	NA	20
METTL3	ENSG00000109670	FBXW7	protein_coding	1	1	1	NA	NA	27
METTL3	ENSG00000109685	NSD2	protein_coding	6	4	7	NA	NA	31
METTL3	ENSG00000109756	RAPGEF2	protein_coding	1	1	1	NA	NA	25
METTL3	ENSG00000109787	KLF3	protein_coding	1	1	1	NA	NA	20
METTL3	ENSG00000109805	NCAPG	protein_coding	2	2	2	NA	NA	20
METTL3	ENSG00000109819	PPARGC1A	protein_coding	1	2	2	NA	NA	10
METTL3	ENSG00000109906	ZBTB16	protein_coding	1	2	2	NA	NA	15
METTL3	ENSG00000109911	ELP4	protein_coding	2	2	2	NA	NA	19
METTL3	ENSG00000109920	FNBP4	protein_coding	2	1	2	NA	NA	32
METTL3	ENSG00000109929	SC5D	protein_coding	1	1	1	NA	NA	17
METTL3	ENSG00000109944	JHY	protein_coding	1	2	2	NA	NA	17
METTL3	ENSG00000109971	HSPA8	protein_coding	3	4	9	NA	NA	23
METTL3	ENSG00000110042	DTX4	protein_coding	1	1	1	NA	NA	15
METTL3	ENSG00000110090	CPT1A	protein_coding	1	1	1	NA	NA	18
METTL3	ENSG00000110092	CCND1	protein_coding	1	1	1	NA	NA	12
METTL3	ENSG00000110108	TMEM109	protein_coding	1	1	1	NA	NA	19
METTL3	ENSG00000110171	TRIM3	protein_coding	1	1	1	NA	NA	25
METTL3	ENSG00000110218	PANX1	protein_coding	1	2	2	NA	NA	15
METTL3	ENSG00000110321	EIF4G2	protein_coding	5	3	7	NA	NA	22
METTL3	ENSG00000110328	GALNT18	protein_coding	1	1	1	NA	NA	11
METTL3	ENSG00000110330	BIRC2	protein_coding	2	2	2	NA	NA	18
METTL3	ENSG00000110367	DDX6	protein_coding	8	1	8	NA	NA	25
METTL3	ENSG00000110395	CBL	protein_coding	1	1	1	NA	NA	28
METTL3	ENSG00000110422	HIPK3	protein_coding	1	1	1	NA	NA	17
METTL3	ENSG00000110435	PDHX	protein_coding	4	2	4	NA	NA	23
METTL3	ENSG00000110497	AMBRA1	protein_coding	1	1	1	NA	NA	23
METTL3	ENSG00000110514	MADD	protein_coding	1	1	1	NA	NA	22
METTL3	ENSG00000110628	SLC22A18	protein_coding	1	1	1	NA	NA	9
METTL3	ENSG00000110651	CD81	protein_coding	3	1	3	NA	NA	19
METTL3	ENSG00000110700	RPS13	protein_coding	2	2	2	NA	NA	14
METTL3	ENSG00000110713	NUP98	protein_coding	1	1	1	NA	NA	29
METTL3	ENSG00000110721	CHKA	protein_coding	1	1	1	NA	NA	27
METTL3	ENSG00000110841	PPFIBP1	protein_coding	3	2	5	NA	NA	19
METTL3	ENSG00000110852	CLEC2B	protein_coding	1	1	1	NA	NA	16
METTL3	ENSG00000110880	CORO1C	protein_coding	1	1	1	NA	NA	18
METTL3	ENSG00000110881	ASIC1	protein_coding	1	1	1	NA	NA	17
METTL3	ENSG00000110888	CAPRIN2	protein_coding	1	1	1	NA	NA	29
METTL3	ENSG00000110906	KCTD10	protein_coding	2	3	3	NA	NA	19
METTL3	ENSG00000110917	MLEC	protein_coding	5	1	5	NA	NA	19
METTL3	ENSG00000110931	CAMKK2	protein_coding	1	1	1	NA	NA	25
METTL3	ENSG00000110955	ATP5F1B	protein_coding	4	3	4	NA	NA	18
METTL3	ENSG00000110958	PTGES3	protein_coding	1	1	1	NA	NA	21
METTL3	ENSG00000111011	RSRC2	protein_coding	1	1	1	NA	NA	30
METTL3	ENSG00000111057	KRT18	protein_coding	1	1	1	NA	NA	14
METTL3	ENSG00000111087	GLI1	protein_coding	2	3	4	NA	NA	15
METTL3	ENSG00000111110	PPM1H	protein_coding	3	2	4	NA	NA	16
METTL3	ENSG00000111142	METAP2	protein_coding	1	1	1	NA	NA	22
METTL3	ENSG00000111186	WNT5B	protein_coding	1	1	1	NA	NA	10
METTL3	ENSG00000111247	RAD51AP1	protein_coding	1	1	1	NA	NA	28
METTL3	ENSG00000111249	CUX2	protein_coding	1	1	1	NA	NA	13
METTL3	ENSG00000111252	SH2B3	protein_coding	1	2	2	NA	NA	16
METTL3	ENSG00000111261	MANSC1	protein_coding	1	1	1	NA	NA	17
METTL3	ENSG00000111266	DUSP16	protein_coding	1	1	1	NA	NA	23
METTL3	ENSG00000111300	NAA25	protein_coding	2	1	2	NA	NA	31
METTL3	ENSG00000111358	GTF2H3	protein_coding	1	1	1	NA	NA	28
METTL3	ENSG00000111361	EIF2B1	protein_coding	2	1	2	NA	NA	29
METTL3	ENSG00000111371	SLC38A1	protein_coding	2	1	2	NA	NA	19
METTL3	ENSG00000111412	C12orf49	protein_coding	3	1	3	NA	NA	17
METTL3	ENSG00000111481	COPZ1	protein_coding	2	2	3	NA	NA	17
METTL3	ENSG00000111530	CAND1	protein_coding	2	2	2	NA	NA	25
METTL3	ENSG00000111540	RAB5B	protein_coding	2	2	2	NA	NA	18
METTL3	ENSG00000111602	TIMELESS	protein_coding	1	1	1	NA	NA	31
METTL3	ENSG00000111605	CPSF6	protein_coding	1	1	1	NA	NA	32
METTL3	ENSG00000111615	KRR1	protein_coding	1	1	1	NA	NA	28
METTL3	ENSG00000111640	GAPDH	protein_coding	3	2	3	NA	NA	14
METTL3	ENSG00000111641	NOP2	protein_coding	3	2	3	NA	NA	25
METTL3	ENSG00000111642	CHD4	protein_coding	3	5	6	NA	NA	27
METTL3	ENSG00000111644	ACRBP	protein_coding	1	1	1	NA	NA	24
METTL3	ENSG00000111652	COPS7A	protein_coding	1	1	1	NA	NA	12
METTL3	ENSG00000111667	USP5	protein_coding	1	1	1	NA	NA	15
METTL3	ENSG00000111669	TPI1	protein_coding	1	1	1	NA	NA	15
METTL3	ENSG00000111670	GNPTAB	protein_coding	1	2	2	NA	NA	19
METTL3	ENSG00000111676	ATN1	protein_coding	7	2	7	NA	NA	23
METTL3	ENSG00000111678	C12orf57	protein_coding	1	5	5	NA	NA	18
METTL3	ENSG00000111707	SUDS3	protein_coding	1	1	1	NA	NA	29
METTL3	ENSG00000111716	LDHB	protein_coding	2	1	2	NA	NA	17
METTL3	ENSG00000111728	ST8SIA1	protein_coding	1	2	2	NA	NA	14
METTL3	ENSG00000111737	RAB35	protein_coding	1	1	1	NA	NA	19
METTL3	ENSG00000111752	PHC1	protein_coding	1	1	1	NA	NA	29
METTL3	ENSG00000111783	RFX4	protein_coding	2	2	3	NA	NA	22
METTL3	ENSG00000111817	DSE	protein_coding	1	1	1	NA	NA	18
METTL3	ENSG00000111832	RWDD1	protein_coding	1	2	2	NA	NA	15
METTL3	ENSG00000111845	PAK1IP1	protein_coding	1	1	1	NA	NA	26
METTL3	ENSG00000111877	MCM9	protein_coding	1	1	1	NA	NA	30
METTL3	ENSG00000111880	RNGTT	protein_coding	1	1	1	NA	NA	18
METTL3	ENSG00000111961	SASH1	protein_coding	1	1	1	NA	NA	21
METTL3	ENSG00000111962	UST	protein_coding	3	3	4	NA	NA	17
METTL3	ENSG00000112031	MTRF1L	protein_coding	1	1	1	NA	NA	14
METTL3	ENSG00000112033	PPARD	protein_coding	1	1	1	NA	NA	18
METTL3	ENSG00000112038	OPRM1	protein_coding	1	1	1	NA	NA	7
METTL3	ENSG00000112039	FANCE	protein_coding	1	1	1	NA	NA	18
METTL3	ENSG00000112081	SRSF3	protein_coding	1	1	1	NA	NA	27
METTL3	ENSG00000112096	SOD2	protein_coding	1	1	1	NA	NA	14
METTL3	ENSG00000112137	PHACTR1	protein_coding	4	5	8	NA	NA	17
METTL3	ENSG00000112139	MDGA1	protein_coding	1	1	1	NA	NA	11
METTL3	ENSG00000112144	ICK	protein_coding	1	1	1	NA	NA	23
METTL3	ENSG00000112159	MDN1	protein_coding	3	2	3	NA	NA	31
METTL3	ENSG00000112182	BACH2	protein_coding	2	3	3	NA	NA	15
METTL3	ENSG00000112200	ZNF451	protein_coding	1	1	1	NA	NA	29
METTL3	ENSG00000112232	KHDRBS2	protein_coding	1	2	2	NA	NA	15
METTL3	ENSG00000112242	E2F3	protein_coding	1	1	1	NA	NA	25
METTL3	ENSG00000112245	PTP4A1	protein_coding	1	1	1	NA	NA	12
METTL3	ENSG00000112249	ASCC3	protein_coding	1	1	1	NA	NA	19
METTL3	ENSG00000112290	WASF1	protein_coding	1	1	1	NA	NA	26
METTL3	ENSG00000112297	CRYBG1	protein_coding	2	2	3	NA	NA	14
METTL3	ENSG00000112306	RPS12	protein_coding	1	4	4	NA	NA	20
METTL3	ENSG00000112308	C6orf62	protein_coding	2	2	2	NA	NA	22
METTL3	ENSG00000112319	EYA4	protein_coding	2	3	4	NA	NA	10
METTL3	ENSG00000112339	HBS1L	protein_coding	1	1	1	NA	NA	16
METTL3	ENSG00000112357	PEX7	protein_coding	1	1	1	NA	NA	17
METTL3	ENSG00000112378	PERP	protein_coding	2	1	2	NA	NA	11
METTL3	ENSG00000112406	HECA	protein_coding	1	1	1	NA	NA	17
METTL3	ENSG00000112414	ADGRG6	protein_coding	1	2	2	NA	NA	15
METTL3	ENSG00000112419	PHACTR2	protein_coding	2	3	3	NA	NA	20
METTL3	ENSG00000112425	EPM2A	protein_coding	1	1	1	NA	NA	25
METTL3	ENSG00000112473	SLC39A7	protein_coding	1	1	1	NA	NA	13
METTL3	ENSG00000112486	CCR6	protein_coding	1	1	1	NA	NA	11
METTL3	ENSG00000112514	CUTA	protein_coding	1	1	1	NA	NA	15
METTL3	ENSG00000112531	QKI	protein_coding	3	3	4	NA	NA	21
METTL3	ENSG00000112562	SMOC2	protein_coding	1	2	2	NA	NA	8
METTL3	ENSG00000112576	CCND3	protein_coding	1	1	1	NA	NA	17
METTL3	ENSG00000112578	BYSL	protein_coding	1	2	2	NA	NA	12
METTL3	ENSG00000112584	FAM120B	protein_coding	1	2	2	NA	NA	29
METTL3	ENSG00000112624	BICRAL	protein_coding	2	1	2	NA	NA	28
METTL3	ENSG00000112640	PPP2R5D	protein_coding	1	1	1	NA	NA	22
METTL3	ENSG00000112658	SRF	protein_coding	1	1	1	NA	NA	13
METTL3	ENSG00000112685	EXOC2	protein_coding	1	1	1	NA	NA	24
METTL3	ENSG00000112697	TMEM30A	protein_coding	2	1	2	NA	NA	18
METTL3	ENSG00000112701	SENP6	protein_coding	1	1	1	NA	NA	30
METTL3	ENSG00000112763	BTN2A1	protein_coding	1	1	1	NA	NA	29
METTL3	ENSG00000112787	FBRSL1	protein_coding	1	1	1	NA	NA	22
METTL3	ENSG00000112851	ERBIN	protein_coding	1	1	1	NA	NA	25
METTL3	ENSG00000112941	PAPD7	protein_coding	1	1	1	NA	NA	31
METTL3	ENSG00000112983	BRD8	protein_coding	1	1	1	NA	NA	30
METTL3	ENSG00000112984	KIF20A	protein_coding	2	2	2	NA	NA	21
METTL3	ENSG00000113013	HSPA9	protein_coding	2	4	4	NA	NA	22
METTL3	ENSG00000113140	SPARC	protein_coding	1	1	1	NA	NA	14
METTL3	ENSG00000113194	FAF2	protein_coding	2	1	2	NA	NA	25
METTL3	ENSG00000113269	RNF130	protein_coding	1	1	1	NA	NA	14
METTL3	ENSG00000113300	CNOT6	protein_coding	2	1	2	NA	NA	27
METTL3	ENSG00000113319	RASGRF2	protein_coding	1	1	1	NA	NA	15
METTL3	ENSG00000113328	CCNG1	protein_coding	1	1	1	NA	NA	20
METTL3	ENSG00000113360	DROSHA	protein_coding	3	2	3	NA	NA	31
METTL3	ENSG00000113368	LMNB1	protein_coding	1	1	1	NA	NA	27
METTL3	ENSG00000113369	ARRDC3	protein_coding	2	1	2	NA	NA	17
METTL3	ENSG00000113384	GOLPH3	protein_coding	1	1	1	NA	NA	22
METTL3	ENSG00000113391	FAM172A	protein_coding	1	1	1	NA	NA	19
METTL3	ENSG00000113396	SLC27A6	protein_coding	3	2	5	NA	NA	7
METTL3	ENSG00000113407	TARS	protein_coding	1	1	1	NA	NA	20
METTL3	ENSG00000113430	IRX4	protein_coding	1	1	1	NA	NA	8
METTL3	ENSG00000113448	PDE4D	protein_coding	2	2	2	NA	NA	16
METTL3	ENSG00000113456	RAD1	protein_coding	1	1	1	NA	NA	26
METTL3	ENSG00000113504	SLC12A7	protein_coding	2	2	3	NA	NA	12
METTL3	ENSG00000113558	SKP1	protein_coding	1	1	1	NA	NA	14
METTL3	ENSG00000113569	NUP155	protein_coding	2	2	2	NA	NA	29
METTL3	ENSG00000113578	FGF1	protein_coding	2	2	2	NA	NA	14
METTL3	ENSG00000113580	NR3C1	protein_coding	2	2	2	NA	NA	19
METTL3	ENSG00000113583	C5orf15	protein_coding	1	1	1	NA	NA	24
METTL3	ENSG00000113594	LIFR	protein_coding	1	1	1	NA	NA	20
METTL3	ENSG00000113615	SEC24A	protein_coding	1	1	1	NA	NA	20
METTL3	ENSG00000113645	WWC1	protein_coding	1	2	2	NA	NA	9
METTL3	ENSG00000113648	H2AFY	protein_coding	2	2	2	NA	NA	24
METTL3	ENSG00000113649	TCERG1	protein_coding	1	1	1	NA	NA	32
METTL3	ENSG00000113732	ATP6V0E1	protein_coding	1	2	2	NA	NA	24
METTL3	ENSG00000113742	CPEB4	protein_coding	1	1	1	NA	NA	21
METTL3	ENSG00000113758	DBN1	protein_coding	1	1	1	NA	NA	15
METTL3	ENSG00000113761	ZNF346	protein_coding	1	1	1	NA	NA	27
METTL3	ENSG00000113790	EHHADH	protein_coding	1	1	1	NA	NA	15
METTL3	ENSG00000113810	SMC4	protein_coding	1	2	2	NA	NA	31
METTL3	ENSG00000114120	SLC25A36	protein_coding	2	1	2	NA	NA	32
METTL3	ENSG00000114124	GRK7	protein_coding	1	1	1	NA	NA	24
METTL3	ENSG00000114126	TFDP2	protein_coding	2	2	2	NA	NA	24
METTL3	ENSG00000114127	XRN1	protein_coding	1	2	2	NA	NA	29
METTL3	ENSG00000114251	WNT5A	protein_coding	1	1	1	NA	NA	13
METTL3	ENSG00000114268	PFKFB4	protein_coding	1	1	1	NA	NA	18
METTL3	ENSG00000114270	COL7A1	protein_coding	1	1	1	NA	NA	14
METTL3	ENSG00000114279	FGF12	protein_coding	1	3	3	NA	NA	6
METTL3	ENSG00000114374	USP9Y	protein_coding	1	2	2	NA	NA	8
METTL3	ENSG00000114416	FXR1	protein_coding	1	1	1	NA	NA	26
METTL3	ENSG00000114487	MORC1	protein_coding	1	1	1	NA	NA	9
METTL3	ENSG00000114520	SNX4	protein_coding	1	1	1	NA	NA	23
METTL3	ENSG00000114541	FRMD4B	protein_coding	1	4	4	NA	NA	17
METTL3	ENSG00000114544	SLC41A3	protein_coding	1	1	1	NA	NA	16
METTL3	ENSG00000114554	PLXNA1	protein_coding	3	1	3	NA	NA	10
METTL3	ENSG00000114646	CSPG5	protein_coding	1	1	1	NA	NA	14
METTL3	ENSG00000114650	SCAP	protein_coding	2	2	2	NA	NA	24
METTL3	ENSG00000114670	NEK11	protein_coding	1	2	2	NA	NA	19
METTL3	ENSG00000114686	MRPL3	protein_coding	3	4	5	NA	NA	23
METTL3	ENSG00000114739	ACVR2B	protein_coding	2	2	2	NA	NA	29
METTL3	ENSG00000114805	PLCH1	protein_coding	1	1	1	NA	NA	21
METTL3	ENSG00000114841	DNAH1	protein_coding	1	1	1	NA	NA	29
METTL3	ENSG00000114850	SSR3	protein_coding	2	2	2	NA	NA	16
METTL3	ENSG00000114857	NKTR	protein_coding	1	1	1	NA	NA	32
METTL3	ENSG00000114861	FOXP1	protein_coding	1	1	1	NA	NA	10
METTL3	ENSG00000114867	EIF4G1	protein_coding	4	2	4	NA	NA	20
METTL3	ENSG00000114902	SPCS1	protein_coding	1	1	1	NA	NA	19
METTL3	ENSG00000114904	NEK4	protein_coding	1	1	1	NA	NA	30
METTL3	ENSG00000114942	EEF1B2	protein_coding	1	2	2	NA	NA	16
METTL3	ENSG00000114988	LMAN2L	protein_coding	2	1	2	NA	NA	13
METTL3	ENSG00000115053	NCL	protein_coding	11	5	18	NA	NA	23
METTL3	ENSG00000115084	SLC35F5	protein_coding	1	1	1	NA	NA	18
METTL3	ENSG00000115091	ACTR3	protein_coding	2	2	2	NA	NA	19
METTL3	ENSG00000115112	TFCP2L1	protein_coding	2	1	2	NA	NA	12
METTL3	ENSG00000115207	GTF3C2	protein_coding	2	1	2	NA	NA	28
METTL3	ENSG00000115239	ASB3	protein_coding	3	3	4	NA	NA	18
METTL3	ENSG00000115241	PPM1G	protein_coding	1	1	1	NA	NA	13
METTL3	ENSG00000115266	APC2	protein_coding	2	2	2	NA	NA	23
METTL3	ENSG00000115286	NDUFS7	protein_coding	1	3	3	NA	NA	15
METTL3	ENSG00000115295	CLIP4	protein_coding	1	2	2	NA	NA	14
METTL3	ENSG00000115306	SPTBN1	protein_coding	1	1	1	NA	NA	21
METTL3	ENSG00000115310	RTN4	protein_coding	1	1	1	NA	NA	15
METTL3	ENSG00000115355	CCDC88A	protein_coding	1	1	1	NA	NA	20
METTL3	ENSG00000115364	MRPL19	protein_coding	1	1	1	NA	NA	22
METTL3	ENSG00000115380	EFEMP1	protein_coding	1	1	1	NA	NA	11
METTL3	ENSG00000115392	FANCL	protein_coding	1	1	1	NA	NA	30
METTL3	ENSG00000115414	FN1	protein_coding	1	1	1	NA	NA	14
METTL3	ENSG00000115423	DNAH6	protein_coding	1	1	1	NA	NA	20
METTL3	ENSG00000115464	USP34	protein_coding	1	1	1	NA	NA	29
METTL3	ENSG00000115484	CCT4	protein_coding	1	2	2	NA	NA	21
METTL3	ENSG00000115504	EHBP1	protein_coding	1	1	1	NA	NA	19
METTL3	ENSG00000115524	SF3B1	protein_coding	3	1	3	NA	NA	31
METTL3	ENSG00000115548	KDM3A	protein_coding	1	1	1	NA	NA	31
METTL3	ENSG00000115568	ZNF142	protein_coding	2	1	2	NA	NA	27
METTL3	ENSG00000115677	HDLBP	protein_coding	4	4	6	NA	NA	19
METTL3	ENSG00000115685	PPP1R7	protein_coding	1	1	1	NA	NA	15
METTL3	ENSG00000115694	STK25	protein_coding	1	1	1	NA	NA	23
METTL3	ENSG00000115758	ODC1	protein_coding	1	3	3	NA	NA	22
METTL3	ENSG00000115760	BIRC6	protein_coding	2	1	2	NA	NA	28
METTL3	ENSG00000115839	RAB3GAP1	protein_coding	1	1	1	NA	NA	19
METTL3	ENSG00000115844	DLX2	protein_coding	1	1	1	NA	NA	11
METTL3	ENSG00000115902	SLC1A4	protein_coding	1	1	1	NA	NA	7
METTL3	ENSG00000115935	WIPF1	protein_coding	3	2	3	NA	NA	10
METTL3	ENSG00000115977	AAK1	protein_coding	3	3	3	NA	NA	15
METTL3	ENSG00000116044	NFE2L2	protein_coding	1	2	2	NA	NA	19
METTL3	ENSG00000116062	MSH6	protein_coding	1	1	1	NA	NA	26
METTL3	ENSG00000116096	SPR	protein_coding	1	1	1	NA	NA	15
METTL3	ENSG00000116106	EPHA4	protein_coding	3	2	3	NA	NA	18
METTL3	ENSG00000116117	PARD3B	protein_coding	2	3	3	NA	NA	16
METTL3	ENSG00000116127	ALMS1	protein_coding	1	1	1	NA	NA	30
METTL3	ENSG00000116128	BCL9	protein_coding	1	1	1	NA	NA	23
METTL3	ENSG00000116132	PRRX1	protein_coding	1	1	1	NA	NA	11
METTL3	ENSG00000116133	DHCR24	protein_coding	1	1	1	NA	NA	13
METTL3	ENSG00000116138	DNAJC16	protein_coding	1	1	1	NA	NA	27
METTL3	ENSG00000116141	MARK1	protein_coding	1	1	1	NA	NA	20
METTL3	ENSG00000116161	CACYBP	protein_coding	1	1	1	NA	NA	18
METTL3	ENSG00000116209	TMEM59	protein_coding	1	1	1	NA	NA	16
METTL3	ENSG00000116212	LRRC42	protein_coding	2	1	2	NA	NA	20
METTL3	ENSG00000116221	MRPL37	protein_coding	2	2	2	NA	NA	14
METTL3	ENSG00000116237	ICMT	protein_coding	1	1	1	NA	NA	20
METTL3	ENSG00000116251	RPL22	protein_coding	2	2	2	NA	NA	10
METTL3	ENSG00000116266	STXBP3	protein_coding	1	1	1	NA	NA	28
METTL3	ENSG00000116273	PHF13	protein_coding	1	1	1	NA	NA	21
METTL3	ENSG00000116288	PARK7	protein_coding	1	1	1	NA	NA	10
METTL3	ENSG00000116337	AMPD2	protein_coding	1	1	1	NA	NA	19
METTL3	ENSG00000116406	EDEM3	protein_coding	2	1	2	NA	NA	23
METTL3	ENSG00000116459	ATP5PB	protein_coding	1	1	1	NA	NA	23
METTL3	ENSG00000116473	RAP1A	protein_coding	1	1	1	NA	NA	16
METTL3	ENSG00000116478	HDAC1	protein_coding	1	1	1	NA	NA	21
METTL3	ENSG00000116489	CAPZA1	protein_coding	1	1	1	NA	NA	22
METTL3	ENSG00000116560	SFPQ	protein_coding	3	2	3	NA	NA	31
METTL3	ENSG00000116580	GON4L	protein_coding	3	4	5	NA	NA	31
METTL3	ENSG00000116584	ARHGEF2	protein_coding	3	1	3	NA	NA	19
METTL3	ENSG00000116604	MEF2D	protein_coding	1	1	1	NA	NA	16
METTL3	ENSG00000116649	SRM	protein_coding	1	1	1	NA	NA	12
METTL3	ENSG00000116667	C1orf21	protein_coding	2	2	2	NA	NA	10
METTL3	ENSG00000116675	DNAJC6	protein_coding	3	1	3	NA	NA	19
METTL3	ENSG00000116698	SMG7	protein_coding	5	2	5	NA	NA	28
METTL3	ENSG00000116717	GADD45A	protein_coding	1	1	1	NA	NA	14
METTL3	ENSG00000116731	PRDM2	protein_coding	1	1	1	NA	NA	27
METTL3	ENSG00000116747	TROVE2	protein_coding	1	1	1	NA	NA	26
METTL3	ENSG00000116752	BCAS2	protein_coding	1	1	1	NA	NA	21
METTL3	ENSG00000116754	SRSF11	protein_coding	1	1	1	NA	NA	31
METTL3	ENSG00000116786	PLEKHM2	protein_coding	1	1	1	NA	NA	17
METTL3	ENSG00000116885	OSCP1	protein_coding	1	2	2	NA	NA	16
METTL3	ENSG00000116977	LGALS8	protein_coding	1	2	2	NA	NA	27
METTL3	ENSG00000117013	KCNQ4	protein_coding	1	1	1	NA	NA	16
METTL3	ENSG00000117020	AKT3	protein_coding	2	1	2	NA	NA	21
METTL3	ENSG00000117036	ETV3	protein_coding	1	1	1	NA	NA	25
METTL3	ENSG00000117054	ACADM	protein_coding	2	5	6	NA	NA	24
METTL3	ENSG00000117114	ADGRL2	protein_coding	4	1	4	NA	NA	16
METTL3	ENSG00000117118	SDHB	protein_coding	1	1	1	NA	NA	14
METTL3	ENSG00000117139	KDM5B	protein_coding	1	1	1	NA	NA	22
METTL3	ENSG00000117154	IGSF21	protein_coding	3	3	4	NA	NA	8
METTL3	ENSG00000117222	RBBP5	protein_coding	1	1	1	NA	NA	25
METTL3	ENSG00000117318	ID3	protein_coding	1	2	2	NA	NA	11
METTL3	ENSG00000117362	APH1A	protein_coding	3	2	3	NA	NA	15
METTL3	ENSG00000117394	SLC2A1	protein_coding	1	1	1	NA	NA	17
METTL3	ENSG00000117399	CDC20	protein_coding	1	1	1	NA	NA	12
METTL3	ENSG00000117410	ATP6V0B	protein_coding	1	1	1	NA	NA	18
METTL3	ENSG00000117425	PTCH2	protein_coding	2	6	6	NA	NA	22
METTL3	ENSG00000117448	AKR1A1	protein_coding	1	1	1	NA	NA	13
METTL3	ENSG00000117450	PRDX1	protein_coding	1	1	1	NA	NA	13
METTL3	ENSG00000117479	SLC19A2	protein_coding	1	1	1	NA	NA	25
METTL3	ENSG00000117500	TMED5	protein_coding	1	1	1	NA	NA	21
METTL3	ENSG00000117505	DR1	protein_coding	2	1	2	NA	NA	22
METTL3	ENSG00000117523	PRRC2C	protein_coding	3	1	3	NA	NA	31
METTL3	ENSG00000117533	VAMP4	protein_coding	1	4	4	NA	NA	24
METTL3	ENSG00000117592	PRDX6	protein_coding	2	1	2	NA	NA	12
METTL3	ENSG00000117597	DIEXF	protein_coding	1	1	1	NA	NA	27
METTL3	ENSG00000117602	RCAN3	protein_coding	2	1	2	NA	NA	19
METTL3	ENSG00000117616	RSRP1	protein_coding	1	1	1	NA	NA	32
METTL3	ENSG00000117620	SLC35A3	protein_coding	1	1	1	NA	NA	21
METTL3	ENSG00000117632	STMN1	protein_coding	1	1	1	NA	NA	19
METTL3	ENSG00000117697	NSL1	protein_coding	2	1	2	NA	NA	24
METTL3	ENSG00000117713	ARID1A	protein_coding	3	2	3	NA	NA	30
METTL3	ENSG00000117724	CENPF	protein_coding	1	1	1	NA	NA	25
METTL3	ENSG00000117748	RPA2	protein_coding	1	1	1	NA	NA	20
METTL3	ENSG00000117751	PPP1R8	protein_coding	2	2	3	NA	NA	28
METTL3	ENSG00000117758	STX12	protein_coding	1	1	1	NA	NA	14
METTL3	ENSG00000117791	2021-03-02	protein_coding	2	2	2	NA	NA	15
METTL3	ENSG00000117868	ESYT2	protein_coding	1	1	1	NA	NA	19
METTL3	ENSG00000117877	CD3EAP	protein_coding	1	1	1	NA	NA	16
METTL3	ENSG00000117984	CTSD	protein_coding	1	1	1	NA	NA	24
METTL3	ENSG00000118007	STAG1	protein_coding	1	1	1	NA	NA	29
METTL3	ENSG00000118046	STK11	protein_coding	2	1	2	NA	NA	18
METTL3	ENSG00000118058	KMT2A	protein_coding	2	1	2	NA	NA	29
METTL3	ENSG00000118096	IFT46	protein_coding	1	1	1	NA	NA	15
METTL3	ENSG00000118160	SLC8A2	protein_coding	1	1	1	NA	NA	9
METTL3	ENSG00000118181	RPS25	protein_coding	2	2	2	NA	NA	9
METTL3	ENSG00000118200	CAMSAP2	protein_coding	1	1	1	NA	NA	21
METTL3	ENSG00000118363	SPCS2	protein_coding	1	1	1	NA	NA	16
METTL3	ENSG00000118407	FILIP1	protein_coding	1	3	3	NA	NA	17
METTL3	ENSG00000118412	CASP8AP2	protein_coding	1	1	1	NA	NA	32
METTL3	ENSG00000118454	ANKRD13C	protein_coding	3	1	3	NA	NA	27
METTL3	ENSG00000118492	ADGB	protein_coding	1	2	2	NA	NA	13
METTL3	ENSG00000118508	RAB32	protein_coding	1	1	1	NA	NA	23
METTL3	ENSG00000118515	SGK1	protein_coding	1	1	1	NA	NA	11
METTL3	ENSG00000118564	FBXL5	protein_coding	1	1	1	NA	NA	22
METTL3	ENSG00000118579	MED28	protein_coding	1	1	1	NA	NA	30
METTL3	ENSG00000118620	ZNF430	protein_coding	2	1	2	NA	NA	29
METTL3	ENSG00000118655	DCLRE1B	protein_coding	2	1	2	NA	NA	24
METTL3	ENSG00000118689	FOXO3	protein_coding	2	1	2	NA	NA	14
METTL3	ENSG00000118705	RPN2	protein_coding	2	3	3	NA	NA	13
METTL3	ENSG00000118762	PKD2	protein_coding	1	1	1	NA	NA	24
METTL3	ENSG00000118816	CCNI	protein_coding	3	2	3	NA	NA	18
METTL3	ENSG00000118873	RAB3GAP2	protein_coding	4	4	6	NA	NA	27
METTL3	ENSG00000118900	UBN1	protein_coding	3	1	3	NA	NA	27
METTL3	ENSG00000118922	KLF12	protein_coding	1	2	2	NA	NA	18
METTL3	ENSG00000118939	UCHL3	protein_coding	1	2	2	NA	NA	17
METTL3	ENSG00000118961	LDAH	protein_coding	1	1	1	NA	NA	22
METTL3	ENSG00000118971	CCND2	protein_coding	1	1	1	NA	NA	15
METTL3	ENSG00000119042	SATB2	protein_coding	1	1	1	NA	NA	16
METTL3	ENSG00000119125	GDA	protein_coding	1	1	1	NA	NA	9
METTL3	ENSG00000119283	TRIM67	protein_coding	1	1	1	NA	NA	18
METTL3	ENSG00000119318	RAD23B	protein_coding	2	2	2	NA	NA	21
METTL3	ENSG00000119326	CTNNAL1	protein_coding	2	2	3	NA	NA	18
METTL3	ENSG00000119328	FAM206A	protein_coding	1	1	1	NA	NA	20
METTL3	ENSG00000119383	PTPA	protein_coding	2	1	2	NA	NA	11
METTL3	ENSG00000119392	GLE1	protein_coding	1	1	1	NA	NA	29
METTL3	ENSG00000119396	RAB14	protein_coding	1	2	2	NA	NA	16
METTL3	ENSG00000119401	TRIM32	protein_coding	1	1	1	NA	NA	23
METTL3	ENSG00000119408	NEK6	protein_coding	1	1	1	NA	NA	15
METTL3	ENSG00000119431	HDHD3	protein_coding	1	1	1	NA	NA	12
METTL3	ENSG00000119487	MAPKAP1	protein_coding	3	1	3	NA	NA	16
METTL3	ENSG00000119509	INVS	protein_coding	1	1	1	NA	NA	31
METTL3	ENSG00000119522	DENND1A	protein_coding	3	1	3	NA	NA	13
METTL3	ENSG00000119547	ONECUT2	protein_coding	1	1	1	NA	NA	15
METTL3	ENSG00000119559	C19orf25	protein_coding	1	1	1	NA	NA	16
METTL3	ENSG00000119596	YLPM1	protein_coding	1	1	1	NA	NA	32
METTL3	ENSG00000119650	IFT43	protein_coding	1	3	3	NA	NA	21
METTL3	ENSG00000119669	IRF2BPL	protein_coding	1	2	2	NA	NA	27
METTL3	ENSG00000119686	FLVCR2	protein_coding	1	5	5	NA	NA	11
METTL3	ENSG00000119707	RBM25	protein_coding	2	2	2	NA	NA	32
METTL3	ENSG00000119715	ESRRB	protein_coding	1	1	1	NA	NA	13
METTL3	ENSG00000119718	EIF2B2	protein_coding	1	1	1	NA	NA	25
METTL3	ENSG00000119720	NRDE2	protein_coding	1	1	1	NA	NA	32
METTL3	ENSG00000119725	ZNF410	protein_coding	2	1	2	NA	NA	32
METTL3	ENSG00000119771	KLHL29	protein_coding	1	1	1	NA	NA	17
METTL3	ENSG00000119772	DNMT3A	protein_coding	3	2	3	NA	NA	28
METTL3	ENSG00000119777	TMEM214	protein_coding	1	1	1	NA	NA	14
METTL3	ENSG00000119820	YIPF4	protein_coding	2	1	2	NA	NA	16
METTL3	ENSG00000119906	SLF2	protein_coding	1	1	1	NA	NA	30
METTL3	ENSG00000119950	MXI1	protein_coding	1	1	1	NA	NA	20
METTL3	ENSG00000119953	SMNDC1	protein_coding	1	1	1	NA	NA	26
METTL3	ENSG00000119965	C10orf88	protein_coding	1	1	1	NA	NA	28
METTL3	ENSG00000120063	GNA13	protein_coding	2	2	3	NA	NA	21
METTL3	ENSG00000120071	KANSL1	protein_coding	2	1	2	NA	NA	30
METTL3	ENSG00000120093	HOXB3	protein_coding	3	3	5	NA	NA	22
METTL3	ENSG00000120253	NUP43	protein_coding	1	1	1	NA	NA	28
METTL3	ENSG00000120254	MTHFD1L	protein_coding	3	1	3	NA	NA	10
METTL3	ENSG00000120256	LRP11	protein_coding	1	2	2	NA	NA	12
METTL3	ENSG00000120265	PCMT1	protein_coding	2	2	2	NA	NA	18
METTL3	ENSG00000120278	PLEKHG1	protein_coding	1	1	1	NA	NA	19
METTL3	ENSG00000120337	TNFSF18	protein_coding	1	1	1	NA	NA	10
METTL3	ENSG00000120438	TCP1	protein_coding	2	5	5	NA	NA	18
METTL3	ENSG00000120498	TEX11	protein_coding	1	1	1	NA	NA	11
METTL3	ENSG00000120549	KIAA1217	protein_coding	3	3	4	NA	NA	15
METTL3	ENSG00000120594	PLXDC2	protein_coding	1	1	1	NA	NA	12
METTL3	ENSG00000120658	ENOX1	protein_coding	1	1	1	NA	NA	14
METTL3	ENSG00000120685	PROSER1	protein_coding	1	1	1	NA	NA	28
METTL3	ENSG00000120690	ELF1	protein_coding	1	4	4	NA	NA	24
METTL3	ENSG00000120693	SMAD9	protein_coding	1	3	3	NA	NA	22
METTL3	ENSG00000120725	SIL1	protein_coding	1	1	1	NA	NA	21
METTL3	ENSG00000120733	KDM3B	protein_coding	1	1	1	NA	NA	30
METTL3	ENSG00000120756	PLS1	protein_coding	1	2	2	NA	NA	16
METTL3	ENSG00000120798	NR2C1	protein_coding	1	1	1	NA	NA	30
METTL3	ENSG00000120802	TMPO	protein_coding	2	1	2	NA	NA	31
METTL3	ENSG00000120820	GLT8D2	protein_coding	1	2	2	NA	NA	13
METTL3	ENSG00000120885	CLU	protein_coding	3	1	3	NA	NA	8
METTL3	ENSG00000120896	SORBS3	protein_coding	1	1	1	NA	NA	13
METTL3	ENSG00000120949	TNFRSF8	protein_coding	1	1	1	NA	NA	12
METTL3	ENSG00000121057	AKAP1	protein_coding	2	1	2	NA	NA	25
METTL3	ENSG00000121067	SPOP	protein_coding	1	1	1	NA	NA	18
METTL3	ENSG00000121104	FAM117A	protein_coding	1	1	1	NA	NA	19
METTL3	ENSG00000121152	NCAPH	protein_coding	2	1	2	NA	NA	25
METTL3	ENSG00000121390	PSPC1	protein_coding	1	1	1	NA	NA	32
METTL3	ENSG00000121481	RNF2	protein_coding	1	1	1	NA	NA	20
METTL3	ENSG00000121579	NAA50	protein_coding	2	2	2	NA	NA	18
METTL3	ENSG00000121644	DESI2	protein_coding	2	3	3	NA	NA	21
METTL3	ENSG00000121680	PEX16	protein_coding	1	1	1	NA	NA	14
METTL3	ENSG00000121691	CAT	protein_coding	1	1	1	NA	NA	16
METTL3	ENSG00000121716	PILRB	protein_coding	1	1	1	NA	NA	32
METTL3	ENSG00000121741	ZMYM2	protein_coding	2	1	2	NA	NA	30
METTL3	ENSG00000121774	KHDRBS1	protein_coding	1	1	1	NA	NA	24
METTL3	ENSG00000121775	TMEM39B	protein_coding	1	1	1	NA	NA	16
METTL3	ENSG00000121871	SLITRK3	protein_coding	1	1	1	NA	NA	8
METTL3	ENSG00000121892	PDS5A	protein_coding	1	1	1	NA	NA	25
METTL3	ENSG00000121904	CSMD2	protein_coding	1	1	1	NA	NA	15
METTL3	ENSG00000121964	GTDC1	protein_coding	1	2	2	NA	NA	18
METTL3	ENSG00000121966	CXCR4	protein_coding	1	1	1	NA	NA	8
METTL3	ENSG00000121988	ZRANB3	protein_coding	1	1	1	NA	NA	28
METTL3	ENSG00000121989	ACVR2A	protein_coding	1	1	1	NA	NA	20
METTL3	ENSG00000122012	SV2C	protein_coding	1	1	1	NA	NA	15
METTL3	ENSG00000122026	RPL21	protein_coding	3	3	4	NA	NA	18
METTL3	ENSG00000122126	OCRL	protein_coding	1	1	1	NA	NA	25
METTL3	ENSG00000122140	MRPS2	protein_coding	2	3	3	NA	NA	14
METTL3	ENSG00000122203	KIAA1191	protein_coding	1	3	3	NA	NA	25
METTL3	ENSG00000122218	COPA	protein_coding	1	1	1	NA	NA	21
METTL3	ENSG00000122299	ZC3H7A	protein_coding	1	1	1	NA	NA	32
METTL3	ENSG00000122359	ANXA11	protein_coding	1	1	1	NA	NA	19
METTL3	ENSG00000122376	FAM35A	protein_coding	1	1	1	NA	NA	19
METTL3	ENSG00000122378	FAM213A	protein_coding	1	1	1	NA	NA	4
METTL3	ENSG00000122406	RPL5	protein_coding	3	5	8	NA	NA	14
METTL3	ENSG00000122547	EEPD1	protein_coding	1	2	2	NA	NA	14
METTL3	ENSG00000122550	KLHL7	protein_coding	1	1	1	NA	NA	24
METTL3	ENSG00000122557	HERPUD2	protein_coding	1	2	2	NA	NA	22
METTL3	ENSG00000122756	CNTFR	protein_coding	1	1	1	NA	NA	13
METTL3	ENSG00000122870	BICC1	protein_coding	1	1	1	NA	NA	15
METTL3	ENSG00000122873	CISD1	protein_coding	1	1	1	NA	NA	16
METTL3	ENSG00000122882	ECD	protein_coding	1	1	1	NA	NA	26
METTL3	ENSG00000122965	RBM19	protein_coding	1	1	1	NA	NA	28
METTL3	ENSG00000122971	ACADS	protein_coding	1	1	1	NA	NA	14
METTL3	ENSG00000123064	DDX54	protein_coding	1	1	1	NA	NA	18
METTL3	ENSG00000123066	MED13L	protein_coding	5	3	6	NA	NA	28
METTL3	ENSG00000123104	ITPR2	protein_coding	1	1	1	NA	NA	19
METTL3	ENSG00000123106	CCDC91	protein_coding	2	5	6	NA	NA	19
METTL3	ENSG00000123136	DDX39A	protein_coding	2	1	2	NA	NA	17
METTL3	ENSG00000123143	PKN1	protein_coding	1	1	1	NA	NA	14
METTL3	ENSG00000123146	ADGRE5	protein_coding	1	1	1	NA	NA	10
METTL3	ENSG00000123159	GIPC1	protein_coding	1	1	1	NA	NA	19
METTL3	ENSG00000123200	ZC3H13	protein_coding	2	1	2	NA	NA	26
METTL3	ENSG00000123213	NLN	protein_coding	1	1	1	NA	NA	19
METTL3	ENSG00000123240	OPTN	protein_coding	1	1	1	NA	NA	20
METTL3	ENSG00000123268	ATF1	protein_coding	2	2	2	NA	NA	24
METTL3	ENSG00000123297	TSFM	protein_coding	1	1	1	NA	NA	16
METTL3	ENSG00000123352	SPATS2	protein_coding	1	1	1	NA	NA	28
METTL3	ENSG00000123374	CDK2	protein_coding	1	1	1	NA	NA	28
METTL3	ENSG00000123416	TUBA1B	protein_coding	3	3	4	NA	NA	25
METTL3	ENSG00000123444	KBTBD4	protein_coding	1	1	1	NA	NA	27
METTL3	ENSG00000123472	ATPAF1	protein_coding	2	2	2	NA	NA	20
METTL3	ENSG00000123473	STIL	protein_coding	1	1	1	NA	NA	29
METTL3	ENSG00000123505	AMD1	protein_coding	2	1	2	NA	NA	20
METTL3	ENSG00000123552	USP45	protein_coding	2	1	2	NA	NA	31
METTL3	ENSG00000123562	MORF4L2	protein_coding	2	1	2	NA	NA	23
METTL3	ENSG00000123610	TNFAIP6	protein_coding	1	1	1	NA	NA	15
METTL3	ENSG00000123728	RAP2C	protein_coding	1	1	1	NA	NA	22
METTL3	ENSG00000123908	AGO2	protein_coding	4	3	5	NA	NA	31
METTL3	ENSG00000123975	CKS2	protein_coding	1	2	2	NA	NA	18
METTL3	ENSG00000123983	ACSL3	protein_coding	2	2	2	NA	NA	19
METTL3	ENSG00000123992	DNPEP	protein_coding	1	1	1	NA	NA	15
METTL3	ENSG00000124092	CTCFL	protein_coding	1	1	1	NA	NA	15
METTL3	ENSG00000124107	SLPI	protein_coding	1	1	1	NA	NA	21
METTL3	ENSG00000124151	NCOA3	protein_coding	2	2	2	NA	NA	29
METTL3	ENSG00000124155	PIGT	protein_coding	1	1	1	NA	NA	11
METTL3	ENSG00000124160	NCOA5	protein_coding	1	1	1	NA	NA	30
METTL3	ENSG00000124172	ATP5F1E	protein_coding	1	1	1	NA	NA	21
METTL3	ENSG00000124177	CHD6	protein_coding	1	1	1	NA	NA	32
METTL3	ENSG00000124191	TOX2	protein_coding	1	1	1	NA	NA	13
METTL3	ENSG00000124198	ARFGEF2	protein_coding	1	1	1	NA	NA	27
METTL3	ENSG00000124207	CSE1L	protein_coding	2	1	2	NA	NA	25
METTL3	ENSG00000124208	TMEM189-UBE2V1	protein_coding	1	1	1	NA	NA	9
METTL3	ENSG00000124214	STAU1	protein_coding	2	1	2	NA	NA	20
METTL3	ENSG00000124226	RNF114	protein_coding	1	1	1	NA	NA	21
METTL3	ENSG00000124299	PEPD	protein_coding	1	1	1	NA	NA	14
METTL3	ENSG00000124422	USP22	protein_coding	1	1	1	NA	NA	26
METTL3	ENSG00000124459	ZNF45	protein_coding	1	1	1	NA	NA	31
METTL3	ENSG00000124467	PSG8	protein_coding	1	2	2	NA	NA	6
METTL3	ENSG00000124486	USP9X	protein_coding	7	2	7	NA	NA	21
METTL3	ENSG00000124491	F13A1	protein_coding	1	1	1	NA	NA	13
METTL3	ENSG00000124493	GRM4	protein_coding	2	2	2	NA	NA	16
METTL3	ENSG00000124496	TRERF1	protein_coding	2	1	2	NA	NA	22
METTL3	ENSG00000124532	MRS2	protein_coding	1	1	1	NA	NA	27
METTL3	ENSG00000124571	XPO5	protein_coding	1	1	1	NA	NA	28
METTL3	ENSG00000124593	AL365205.1	protein_coding	1	1	1	NA	NA	28
METTL3	ENSG00000124615	MOCS1	protein_coding	1	1	1	NA	NA	11
METTL3	ENSG00000124641	MED20	protein_coding	1	1	1	NA	NA	24
METTL3	ENSG00000124749	COL21A1	protein_coding	1	2	2	NA	NA	12
METTL3	ENSG00000124767	GLO1	protein_coding	1	1	1	NA	NA	13
METTL3	ENSG00000124782	RREB1	protein_coding	1	1	1	NA	NA	27
METTL3	ENSG00000124788	ATXN1	protein_coding	2	3	3	NA	NA	20
METTL3	ENSG00000124789	NUP153	protein_coding	1	1	1	NA	NA	32
METTL3	ENSG00000124802	EEF1E1	protein_coding	2	2	2	NA	NA	19
METTL3	ENSG00000124813	RUNX2	protein_coding	1	1	1	NA	NA	15
METTL3	ENSG00000124831	LRRFIP1	protein_coding	1	1	1	NA	NA	12
METTL3	ENSG00000125107	CNOT1	protein_coding	2	5	5	NA	NA	27
METTL3	ENSG00000125166	GOT2	protein_coding	2	1	2	NA	NA	16
METTL3	ENSG00000125351	UPF3B	protein_coding	1	1	1	NA	NA	30
METTL3	ENSG00000125386	FAM193A	protein_coding	1	1	1	NA	NA	29
METTL3	ENSG00000125445	MRPS7	protein_coding	1	1	1	NA	NA	9
METTL3	ENSG00000125447	GGA3	protein_coding	2	1	2	NA	NA	31
METTL3	ENSG00000125450	NUP85	protein_coding	1	1	1	NA	NA	29
METTL3	ENSG00000125454	SLC25A19	protein_coding	1	1	1	NA	NA	28
METTL3	ENSG00000125482	TTF1	protein_coding	1	2	2	NA	NA	30
METTL3	ENSG00000125531	FNDC11	protein_coding	1	1	1	NA	NA	9
METTL3	ENSG00000125534	PPDPF	protein_coding	1	1	1	NA	NA	18
METTL3	ENSG00000125648	SLC25A23	protein_coding	1	1	1	NA	NA	15
METTL3	ENSG00000125676	THOC2	protein_coding	1	1	1	NA	NA	32
METTL3	ENSG00000125691	RPL23	protein_coding	3	4	5	NA	NA	10
METTL3	ENSG00000125695	AC046185.1	protein_coding	1	1	1	NA	NA	1
METTL3	ENSG00000125703	ATG4C	protein_coding	1	1	1	NA	NA	19
METTL3	ENSG00000125733	TRIP10	protein_coding	1	1	1	NA	NA	16
METTL3	ENSG00000125741	OPA3	protein_coding	1	1	1	NA	NA	11
METTL3	ENSG00000125746	EML2	protein_coding	1	1	1	NA	NA	17
METTL3	ENSG00000125779	PANK2	protein_coding	1	1	1	NA	NA	23
METTL3	ENSG00000125821	DTD1	protein_coding	1	1	1	NA	NA	11
METTL3	ENSG00000125834	STK35	protein_coding	1	1	1	NA	NA	21
METTL3	ENSG00000125835	SNRPB	protein_coding	2	2	2	NA	NA	11
METTL3	ENSG00000125843	AP5S1	protein_coding	1	1	1	NA	NA	15
METTL3	ENSG00000125844	RRBP1	protein_coding	1	1	1	NA	NA	12
METTL3	ENSG00000125912	NCLN	protein_coding	1	1	1	NA	NA	14
METTL3	ENSG00000125944	HNRNPR	protein_coding	2	2	2	NA	NA	31
METTL3	ENSG00000125945	ZNF436	protein_coding	1	1	1	NA	NA	22
METTL3	ENSG00000125952	MAX	protein_coding	1	1	1	NA	NA	26
METTL3	ENSG00000125967	NECAB3	protein_coding	1	1	1	NA	NA	13
METTL3	ENSG00000125970	RALY	protein_coding	1	1	1	NA	NA	16
METTL3	ENSG00000125991	ERGIC3	protein_coding	1	1	1	NA	NA	8
METTL3	ENSG00000126005	MMP24OS	protein_coding	1	1	1	NA	NA	19
METTL3	ENSG00000126012	KDM5C	protein_coding	1	1	1	NA	NA	29
METTL3	ENSG00000126016	AMOT	protein_coding	2	1	2	NA	NA	16
METTL3	ENSG00000126062	TMEM115	protein_coding	1	1	1	NA	NA	11
METTL3	ENSG00000126067	PSMB2	protein_coding	2	2	2	NA	NA	11
METTL3	ENSG00000126088	UROD	protein_coding	1	1	1	NA	NA	13
METTL3	ENSG00000126106	TMEM53	protein_coding	1	1	1	NA	NA	11
METTL3	ENSG00000126214	KLC1	protein_coding	5	3	6	NA	NA	27
METTL3	ENSG00000126246	IGFLR1	protein_coding	1	1	1	NA	NA	12
METTL3	ENSG00000126351	THRA	protein_coding	1	2	2	NA	NA	19
METTL3	ENSG00000126432	PRDX5	protein_coding	1	2	2	NA	NA	24
METTL3	ENSG00000126457	PRMT1	protein_coding	2	1	2	NA	NA	17
METTL3	ENSG00000126461	SCAF1	protein_coding	1	1	1	NA	NA	14
METTL3	ENSG00000126653	NSRP1	protein_coding	2	1	2	NA	NA	26
METTL3	ENSG00000126698	DNAJC8	protein_coding	1	1	1	NA	NA	16
METTL3	ENSG00000126733	DACH2	protein_coding	1	1	1	NA	NA	13
METTL3	ENSG00000126746	ZNF384	protein_coding	4	1	4	NA	NA	29
METTL3	ENSG00000126767	ELK1	protein_coding	5	1	5	NA	NA	20
METTL3	ENSG00000126775	ATG14	protein_coding	1	1	1	NA	NA	32
METTL3	ENSG00000126804	ZBTB1	protein_coding	1	1	1	NA	NA	32
METTL3	ENSG00000126858	RHOT1	protein_coding	1	1	1	NA	NA	27
METTL3	ENSG00000126883	NUP214	protein_coding	1	1	1	NA	NA	30
METTL3	ENSG00000126903	SLC10A3	protein_coding	1	1	1	NA	NA	11
METTL3	ENSG00000127022	CANX	protein_coding	6	4	6	NA	NA	22
METTL3	ENSG00000127080	IPPK	protein_coding	1	2	2	NA	NA	27
METTL3	ENSG00000127124	HIVEP3	protein_coding	2	1	2	NA	NA	14
METTL3	ENSG00000127184	COX7C	protein_coding	1	1	1	NA	NA	16
METTL3	ENSG00000127191	TRAF2	protein_coding	2	3	3	NA	NA	18
METTL3	ENSG00000127249	ATP13A4	protein_coding	1	1	1	NA	NA	14
METTL3	ENSG00000127364	TAS2R4	protein_coding	1	1	1	NA	NA	27
METTL3	ENSG00000127418	FGFRL1	protein_coding	1	1	1	NA	NA	13
METTL3	ENSG00000127481	UBR4	protein_coding	3	1	3	NA	NA	27
METTL3	ENSG00000127483	HP1BP3	protein_coding	1	1	1	NA	NA	32
METTL3	ENSG00000127511	SIN3B	protein_coding	3	1	3	NA	NA	32
METTL3	ENSG00000127526	SLC35E1	protein_coding	1	1	1	NA	NA	19
METTL3	ENSG00000127527	EPS15L1	protein_coding	2	1	2	NA	NA	23
METTL3	ENSG00000127585	FBXL16	protein_coding	1	1	1	NA	NA	15
METTL3	ENSG00000127603	MACF1	protein_coding	3	2	4	NA	NA	24
METTL3	ENSG00000127663	KDM4B	protein_coding	4	3	5	NA	NA	23
METTL3	ENSG00000127774	EMC6	protein_coding	1	1	1	NA	NA	15
METTL3	ENSG00000127837	AAMP	protein_coding	1	1	1	NA	NA	19
METTL3	ENSG00000127838	PNKD	protein_coding	2	2	2	NA	NA	11
METTL3	ENSG00000127928	GNGT1	protein_coding	1	1	1	NA	NA	6
METTL3	ENSG00000127948	POR	protein_coding	3	5	7	NA	NA	6
METTL3	ENSG00000127952	STYXL1	protein_coding	2	3	3	NA	NA	14
METTL3	ENSG00000127955	GNAI1	protein_coding	1	1	1	NA	NA	17
METTL3	ENSG00000127980	PEX1	protein_coding	1	1	1	NA	NA	31
METTL3	ENSG00000127990	SGCE	protein_coding	1	1	1	NA	NA	16
METTL3	ENSG00000128050	PAICS	protein_coding	3	2	3	NA	NA	28
METTL3	ENSG00000128059	PPAT	protein_coding	1	1	1	NA	NA	27
METTL3	ENSG00000128191	DGCR8	protein_coding	2	1	2	NA	NA	29
METTL3	ENSG00000128266	GNAZ	protein_coding	1	1	1	NA	NA	12
METTL3	ENSG00000128271	ADORA2A	protein_coding	1	1	1	NA	NA	26
METTL3	ENSG00000128272	ATF4	protein_coding	4	2	4	NA	NA	14
METTL3	ENSG00000128487	SPECC1	protein_coding	1	2	2	NA	NA	19
METTL3	ENSG00000128512	DOCK4	protein_coding	1	1	1	NA	NA	17
METTL3	ENSG00000128524	ATP6V1F	protein_coding	1	1	1	NA	NA	18
METTL3	ENSG00000128563	PRKRIP1	protein_coding	1	1	1	NA	NA	26
METTL3	ENSG00000128573	FOXP2	protein_coding	2	1	2	NA	NA	13
METTL3	ENSG00000128596	CCDC136	protein_coding	1	1	1	NA	NA	22
METTL3	ENSG00000128609	NDUFA5	protein_coding	1	1	1	NA	NA	21
METTL3	ENSG00000128645	HOXD1	protein_coding	1	2	2	NA	NA	13
METTL3	ENSG00000128655	PDE11A	protein_coding	1	1	1	NA	NA	14
METTL3	ENSG00000128656	CHN1	protein_coding	2	2	2	NA	NA	17
METTL3	ENSG00000128683	GAD1	protein_coding	1	1	1	NA	NA	18
METTL3	ENSG00000128713	HOXD11	protein_coding	1	1	1	NA	NA	13
METTL3	ENSG00000128791	TWSG1	protein_coding	1	1	1	NA	NA	15
METTL3	ENSG00000128805	ARHGAP22	protein_coding	1	1	1	NA	NA	10
METTL3	ENSG00000128908	INO80	protein_coding	1	1	1	NA	NA	31
METTL3	ENSG00000128918	ALDH1A2	protein_coding	1	1	1	NA	NA	10
METTL3	ENSG00000128928	IVD	protein_coding	1	1	1	NA	NA	23
METTL3	ENSG00000128965	CHAC1	protein_coding	1	1	1	NA	NA	10
METTL3	ENSG00000128989	ARPP19	protein_coding	2	2	2	NA	NA	25
METTL3	ENSG00000129084	PSMA1	protein_coding	1	1	1	NA	NA	12
METTL3	ENSG00000129103	SUMF2	protein_coding	1	1	1	NA	NA	17
METTL3	ENSG00000129116	PALLD	protein_coding	2	2	2	NA	NA	16
METTL3	ENSG00000129128	SPCS3	protein_coding	4	1	4	NA	NA	23
METTL3	ENSG00000129187	DCTD	protein_coding	1	1	1	NA	NA	18
METTL3	ENSG00000129245	FXR2	protein_coding	1	1	1	NA	NA	23
METTL3	ENSG00000129250	KIF1C	protein_coding	3	1	3	NA	NA	12
METTL3	ENSG00000129295	LRRC6	protein_coding	1	1	1	NA	NA	14
METTL3	ENSG00000129315	CCNT1	protein_coding	2	2	2	NA	NA	32
METTL3	ENSG00000129347	KRI1	protein_coding	1	1	1	NA	NA	29
METTL3	ENSG00000129351	ILF3	protein_coding	6	2	6	NA	NA	32
METTL3	ENSG00000129451	KLK10	protein_coding	1	2	2	NA	NA	13
METTL3	ENSG00000129515	SNX6	protein_coding	1	1	1	NA	NA	28
METTL3	ENSG00000129534	MIS18BP1	protein_coding	1	1	1	NA	NA	30
METTL3	ENSG00000129562	DAD1	protein_coding	1	1	1	NA	NA	15
METTL3	ENSG00000129636	ITFG1	protein_coding	3	2	3	NA	NA	22
METTL3	ENSG00000129646	QRICH2	protein_coding	1	1	1	NA	NA	24
METTL3	ENSG00000129657	SEC14L1	protein_coding	9	5	18	NA	NA	17
METTL3	ENSG00000129667	RHBDF2	protein_coding	2	2	2	NA	NA	12
METTL3	ENSG00000129682	FGF13	protein_coding	1	1	1	NA	NA	15
METTL3	ENSG00000129810	SGO1	protein_coding	1	1	1	NA	NA	23
METTL3	ENSG00000129911	KLF16	protein_coding	1	1	1	NA	NA	13
METTL3	ENSG00000129925	TMEM8A	protein_coding	3	3	4	NA	NA	7
METTL3	ENSG00000129933	MAU2	protein_coding	1	1	1	NA	NA	30
METTL3	ENSG00000129965	INS-IGF2	protein_coding	1	1	1	NA	NA	8
METTL3	ENSG00000129968	ABHD17A	protein_coding	1	1	1	NA	NA	16
METTL3	ENSG00000129993	CBFA2T3	protein_coding	1	2	2	NA	NA	7
METTL3	ENSG00000130035	GALNT8	protein_coding	1	1	1	NA	NA	9
METTL3	ENSG00000130038	CRACR2A	protein_coding	1	1	1	NA	NA	15
METTL3	ENSG00000130119	GNL3L	protein_coding	1	1	1	NA	NA	28
METTL3	ENSG00000130159	ECSIT	protein_coding	1	1	1	NA	NA	12
METTL3	ENSG00000130227	XPO7	protein_coding	2	2	2	NA	NA	28
METTL3	ENSG00000130255	RPL36	protein_coding	1	1	1	NA	NA	19
METTL3	ENSG00000130283	GDF1	protein_coding	1	1	1	NA	NA	0
METTL3	ENSG00000130294	KIF1A	protein_coding	1	1	1	NA	NA	16
METTL3	ENSG00000130312	MRPL34	protein_coding	1	1	1	NA	NA	16
METTL3	ENSG00000130338	TULP4	protein_coding	2	1	2	NA	NA	25
METTL3	ENSG00000130340	SNX9	protein_coding	1	1	1	NA	NA	20
METTL3	ENSG00000130382	MLLT1	protein_coding	3	1	3	NA	NA	19
METTL3	ENSG00000130402	ACTN4	protein_coding	1	1	1	NA	NA	17
METTL3	ENSG00000130429	ARPC1B	protein_coding	1	1	1	NA	NA	19
METTL3	ENSG00000130449	ZSWIM6	protein_coding	1	1	1	NA	NA	25
METTL3	ENSG00000130508	PXDN	protein_coding	2	1	2	NA	NA	13
METTL3	ENSG00000130522	JUND	protein_coding	1	1	1	NA	NA	17
METTL3	ENSG00000130540	SULT4A1	protein_coding	1	2	2	NA	NA	10
METTL3	ENSG00000130559	CAMSAP1	protein_coding	1	1	1	NA	NA	29
METTL3	ENSG00000130584	ZBTB46	protein_coding	1	1	1	NA	NA	15
METTL3	ENSG00000130638	ATXN10	protein_coding	1	1	1	NA	NA	19
METTL3	ENSG00000130640	TUBGCP2	protein_coding	1	1	1	NA	NA	14
METTL3	ENSG00000130684	ZNF337	protein_coding	1	1	1	NA	NA	32
METTL3	ENSG00000130695	CEP85	protein_coding	1	3	3	NA	NA	32
METTL3	ENSG00000130706	ADRM1	protein_coding	2	2	2	NA	NA	12
METTL3	ENSG00000130707	ASS1	protein_coding	1	1	1	NA	NA	14
METTL3	ENSG00000130723	PRRC2B	protein_coding	9	4	13	NA	NA	30
METTL3	ENSG00000130724	CHMP2A	protein_coding	2	1	2	NA	NA	24
METTL3	ENSG00000130726	TRIM28	protein_coding	1	1	1	NA	NA	17
METTL3	ENSG00000130733	YIPF2	protein_coding	1	1	1	NA	NA	16
METTL3	ENSG00000130734	ATG4D	protein_coding	1	1	1	NA	NA	25
METTL3	ENSG00000130741	EIF2S3	protein_coding	1	1	1	NA	NA	20
METTL3	ENSG00000130749	ZC3H4	protein_coding	1	1	1	NA	NA	24
METTL3	ENSG00000130764	LRRC47	protein_coding	2	1	2	NA	NA	22
METTL3	ENSG00000130766	SESN2	protein_coding	3	1	3	NA	NA	11
METTL3	ENSG00000130772	MED18	protein_coding	1	1	1	NA	NA	11
METTL3	ENSG00000130779	CLIP1	protein_coding	1	1	1	NA	NA	19
METTL3	ENSG00000130787	HIP1R	protein_coding	1	1	1	NA	NA	23
METTL3	ENSG00000130810	PPAN	protein_coding	2	2	2	NA	NA	17
METTL3	ENSG00000130811	EIF3G	protein_coding	1	1	1	NA	NA	10
METTL3	ENSG00000130826	DKC1	protein_coding	1	3	3	NA	NA	32
METTL3	ENSG00000130881	LRP3	protein_coding	1	1	1	NA	NA	14
METTL3	ENSG00000130935	NOL11	protein_coding	2	3	4	NA	NA	28
METTL3	ENSG00000130940	CASZ1	protein_coding	1	2	2	NA	NA	24
METTL3	ENSG00000130985	UBA1	protein_coding	1	1	1	NA	NA	20
METTL3	ENSG00000130997	POLN	protein_coding	1	1	1	NA	NA	20
METTL3	ENSG00000131018	SYNE1	protein_coding	1	1	1	NA	NA	18
METTL3	ENSG00000131043	AAR2	protein_coding	1	1	1	NA	NA	22
METTL3	ENSG00000131051	RBM39	protein_coding	3	1	3	NA	NA	31
METTL3	ENSG00000131061	ZNF341	protein_coding	1	1	1	NA	NA	20
METTL3	ENSG00000131069	ACSS2	protein_coding	1	1	1	NA	NA	6
METTL3	ENSG00000131126	TEX101	protein_coding	1	4	4	NA	NA	7
METTL3	ENSG00000131148	EMC8	protein_coding	1	1	1	NA	NA	12
METTL3	ENSG00000131149	GSE1	protein_coding	3	1	3	NA	NA	28
METTL3	ENSG00000131165	CHMP1A	protein_coding	1	1	1	NA	NA	11
METTL3	ENSG00000131238	PPT1	protein_coding	2	1	2	NA	NA	13
METTL3	ENSG00000131263	RLIM	protein_coding	2	1	2	NA	NA	28
METTL3	ENSG00000131368	MRPS25	protein_coding	1	1	1	NA	NA	22
METTL3	ENSG00000131374	TBC1D5	protein_coding	1	1	1	NA	NA	24
METTL3	ENSG00000131375	CAPN7	protein_coding	1	1	1	NA	NA	30
METTL3	ENSG00000131378	RFTN1	protein_coding	1	1	1	NA	NA	14
METTL3	ENSG00000131389	SLC6A6	protein_coding	1	1	1	NA	NA	17
METTL3	ENSG00000131408	NR1H2	protein_coding	1	1	1	NA	NA	18
METTL3	ENSG00000131409	LRRC4B	protein_coding	1	1	1	NA	NA	13
METTL3	ENSG00000131446	MGAT1	protein_coding	2	1	2	NA	NA	18
METTL3	ENSG00000131467	PSME3	protein_coding	1	1	1	NA	NA	20
METTL3	ENSG00000131473	ACLY	protein_coding	1	1	1	NA	NA	27
METTL3	ENSG00000131475	VPS25	protein_coding	1	1	1	NA	NA	13
METTL3	ENSG00000131503	ANKHD1	protein_coding	1	1	1	NA	NA	23
METTL3	ENSG00000131504	DIAPH1	protein_coding	1	1	1	NA	NA	16
METTL3	ENSG00000131507	NDFIP1	protein_coding	1	1	1	NA	NA	20
METTL3	ENSG00000131508	UBE2D2	protein_coding	4	1	4	NA	NA	14
METTL3	ENSG00000131558	EXOC4	protein_coding	2	2	2	NA	NA	13
METTL3	ENSG00000131626	PPFIA1	protein_coding	1	1	1	NA	NA	30
METTL3	ENSG00000131652	THOC6	protein_coding	1	1	1	NA	NA	19
METTL3	ENSG00000131653	TRAF7	protein_coding	2	1	2	NA	NA	21
METTL3	ENSG00000131697	NPHP4	protein_coding	2	1	2	NA	NA	30
METTL3	ENSG00000131711	MAP1B	protein_coding	2	1	2	NA	NA	16
METTL3	ENSG00000131748	STARD3	protein_coding	1	1	1	NA	NA	13
METTL3	ENSG00000131773	KHDRBS3	protein_coding	1	2	2	NA	NA	11
METTL3	ENSG00000131778	CHD1L	protein_coding	1	1	1	NA	NA	30
METTL3	ENSG00000131844	MCCC2	protein_coding	1	1	1	NA	NA	25
METTL3	ENSG00000131941	RHPN2	protein_coding	2	2	3	NA	NA	15
METTL3	ENSG00000131943	C19orf12	protein_coding	1	1	1	NA	NA	15
METTL3	ENSG00000132002	DNAJB1	protein_coding	3	1	3	NA	NA	9
METTL3	ENSG00000132017	DCAF15	protein_coding	1	1	1	NA	NA	25
METTL3	ENSG00000132122	SPATA6	protein_coding	1	1	1	NA	NA	20
METTL3	ENSG00000132128	LRRC41	protein_coding	1	1	1	NA	NA	21
METTL3	ENSG00000132155	RAF1	protein_coding	1	1	1	NA	NA	31
METTL3	ENSG00000132286	TIMM10B	protein_coding	1	1	1	NA	NA	15
METTL3	ENSG00000132300	PTCD3	protein_coding	2	5	6	NA	NA	31
METTL3	ENSG00000132305	IMMT	protein_coding	2	1	2	NA	NA	23
METTL3	ENSG00000132313	MRPL35	protein_coding	1	1	1	NA	NA	20
METTL3	ENSG00000132330	SCLY	protein_coding	1	1	1	NA	NA	26
METTL3	ENSG00000132334	PTPRE	protein_coding	1	1	1	NA	NA	20
METTL3	ENSG00000132341	RAN	protein_coding	1	1	1	NA	NA	23
METTL3	ENSG00000132359	RAP1GAP2	protein_coding	4	1	4	NA	NA	26
METTL3	ENSG00000132361	CLUH	protein_coding	3	1	3	NA	NA	20
METTL3	ENSG00000132388	UBE2G1	protein_coding	1	2	2	NA	NA	22
METTL3	ENSG00000132394	EEFSEC	protein_coding	1	1	1	NA	NA	15
METTL3	ENSG00000132405	TBC1D14	protein_coding	1	1	1	NA	NA	28
METTL3	ENSG00000132463	GRSF1	protein_coding	1	1	1	NA	NA	20
METTL3	ENSG00000132466	ANKRD17	protein_coding	1	1	1	NA	NA	27
METTL3	ENSG00000132475	H3F3B	protein_coding	2	1	2	NA	NA	12
METTL3	ENSG00000132485	ZRANB2	protein_coding	1	1	1	NA	NA	32
METTL3	ENSG00000132535	DLG4	protein_coding	1	1	1	NA	NA	21
METTL3	ENSG00000132549	VPS13B	protein_coding	3	4	4	NA	NA	31
METTL3	ENSG00000132563	REEP2	protein_coding	1	2	2	NA	NA	15
METTL3	ENSG00000132570	PCBD2	protein_coding	3	2	3	NA	NA	30
METTL3	ENSG00000132589	FLOT2	protein_coding	1	1	1	NA	NA	15
METTL3	ENSG00000132591	ERAL1	protein_coding	1	1	1	NA	NA	19
METTL3	ENSG00000132600	PRMT7	protein_coding	1	1	1	NA	NA	20
METTL3	ENSG00000132604	TERF2	protein_coding	1	1	1	NA	NA	26
METTL3	ENSG00000132612	VPS4A	protein_coding	2	1	2	NA	NA	13
METTL3	ENSG00000132670	PTPRA	protein_coding	1	1	1	NA	NA	22
METTL3	ENSG00000132676	DAP3	protein_coding	1	1	1	NA	NA	19
METTL3	ENSG00000132680	KHDC4	protein_coding	4	4	6	NA	NA	31
METTL3	ENSG00000132694	ARHGEF11	protein_coding	1	1	1	NA	NA	27
METTL3	ENSG00000132716	DCAF8	protein_coding	1	1	1	NA	NA	30
METTL3	ENSG00000132740	IGHMBP2	protein_coding	1	1	1	NA	NA	28
METTL3	ENSG00000132763	MMACHC	protein_coding	3	2	3	NA	NA	23
METTL3	ENSG00000132773	TOE1	protein_coding	1	1	1	NA	NA	26
METTL3	ENSG00000132780	NASP	protein_coding	1	1	1	NA	NA	27
METTL3	ENSG00000132781	MUTYH	protein_coding	1	1	1	NA	NA	24
METTL3	ENSG00000132792	CTNNBL1	protein_coding	1	2	2	NA	NA	18
METTL3	ENSG00000132846	ZBED3	protein_coding	1	1	1	NA	NA	23
METTL3	ENSG00000132932	ATP8A2	protein_coding	1	1	1	NA	NA	14
METTL3	ENSG00000132938	MTUS2	protein_coding	1	2	2	NA	NA	9
METTL3	ENSG00000132952	USPL1	protein_coding	1	1	1	NA	NA	31
METTL3	ENSG00000132953	XPO4	protein_coding	2	1	2	NA	NA	31
METTL3	ENSG00000133019	CHRM3	protein_coding	2	1	2	NA	NA	11
METTL3	ENSG00000133026	MYH10	protein_coding	1	1	1	NA	NA	17
METTL3	ENSG00000133027	PEMT	protein_coding	1	1	1	NA	NA	16
METTL3	ENSG00000133030	MPRIP	protein_coding	4	1	4	NA	NA	25
METTL3	ENSG00000133065	SLC41A1	protein_coding	1	1	1	NA	NA	18
METTL3	ENSG00000133104	SPART	protein_coding	1	1	1	NA	NA	16
METTL3	ENSG00000133112	TPT1	protein_coding	2	5	5	NA	NA	11
METTL3	ENSG00000133114	GPALPP1	protein_coding	1	2	2	NA	NA	30
METTL3	ENSG00000133119	RFC3	protein_coding	1	1	1	NA	NA	31
METTL3	ENSG00000133124	IRS4	protein_coding	1	1	1	NA	NA	12
METTL3	ENSG00000133131	MORC4	protein_coding	1	2	2	NA	NA	20
METTL3	ENSG00000133135	RNF128	protein_coding	1	1	1	NA	NA	13
METTL3	ENSG00000133195	SLC39A11	protein_coding	2	4	4	NA	NA	8
METTL3	ENSG00000133243	BTBD2	protein_coding	3	1	3	NA	NA	18
METTL3	ENSG00000133247	KMT5C	protein_coding	1	1	1	NA	NA	26
METTL3	ENSG00000133275	CSNK1G2	protein_coding	1	1	1	NA	NA	20
METTL3	ENSG00000133313	CNDP2	protein_coding	1	1	1	NA	NA	15
METTL3	ENSG00000133315	MACROD1	protein_coding	2	1	2	NA	NA	12
METTL3	ENSG00000133316	WDR74	protein_coding	2	7	8	NA	NA	24
METTL3	ENSG00000133318	RTN3	protein_coding	1	1	1	NA	NA	17
METTL3	ENSG00000133398	MED10	protein_coding	1	1	1	NA	NA	15
METTL3	ENSG00000133422	MORC2	protein_coding	1	1	1	NA	NA	27
METTL3	ENSG00000133454	MYO18B	protein_coding	2	1	2	NA	NA	11
METTL3	ENSG00000133612	AGAP3	protein_coding	2	2	2	NA	NA	14
METTL3	ENSG00000133639	BTG1	protein_coding	1	1	1	NA	NA	15
METTL3	ENSG00000133678	TMEM254	protein_coding	1	1	1	NA	NA	15
METTL3	ENSG00000133703	KRAS	protein_coding	2	1	2	NA	NA	22
METTL3	ENSG00000133706	LARS	protein_coding	2	1	2	NA	NA	27
METTL3	ENSG00000133789	SWAP70	protein_coding	1	1	1	NA	NA	15
METTL3	ENSG00000133794	ARNTL	protein_coding	1	1	1	NA	NA	19
METTL3	ENSG00000133812	SBF2	protein_coding	3	3	4	NA	NA	29
METTL3	ENSG00000133816	MICAL2	protein_coding	1	1	1	NA	NA	18
METTL3	ENSG00000133961	NUMB	protein_coding	2	1	2	NA	NA	29
METTL3	ENSG00000134001	EIF2S1	protein_coding	1	1	1	NA	NA	23
METTL3	ENSG00000134013	LOXL2	protein_coding	1	1	1	NA	NA	10
METTL3	ENSG00000134014	ELP3	protein_coding	2	2	2	NA	NA	19
METTL3	ENSG00000134030	CTIF	protein_coding	1	1	1	NA	NA	10
METTL3	ENSG00000134046	MBD2	protein_coding	1	2	2	NA	NA	17
METTL3	ENSG00000134057	CCNB1	protein_coding	1	2	2	NA	NA	20
METTL3	ENSG00000134077	THUMPD3	protein_coding	1	1	1	NA	NA	29
METTL3	ENSG00000134108	ARL8B	protein_coding	2	3	3	NA	NA	17
METTL3	ENSG00000134109	EDEM1	protein_coding	1	1	1	NA	NA	21
METTL3	ENSG00000134152	KATNBL1	protein_coding	1	1	1	NA	NA	29
METTL3	ENSG00000134160	TRPM1	protein_coding	1	1	1	NA	NA	10
METTL3	ENSG00000134186	PRPF38B	protein_coding	2	1	2	NA	NA	32
METTL3	ENSG00000134243	SORT1	protein_coding	3	1	3	NA	NA	15
METTL3	ENSG00000134245	WNT2B	protein_coding	1	1	1	NA	NA	22
METTL3	ENSG00000134250	NOTCH2	protein_coding	3	5	10	NA	NA	19
METTL3	ENSG00000134265	NAPG	protein_coding	1	2	2	NA	NA	28
METTL3	ENSG00000134283	PPHLN1	protein_coding	3	1	3	NA	NA	31
METTL3	ENSG00000134287	ARF3	protein_coding	2	2	2	NA	NA	20
METTL3	ENSG00000134308	YWHAQ	protein_coding	1	1	1	NA	NA	21
METTL3	ENSG00000134313	KIDINS220	protein_coding	1	1	1	NA	NA	26
METTL3	ENSG00000134333	LDHA	protein_coding	3	2	3	NA	NA	17
METTL3	ENSG00000134371	CDC73	protein_coding	1	1	1	NA	NA	24
METTL3	ENSG00000134376	CRB1	protein_coding	1	1	1	NA	NA	12
METTL3	ENSG00000134419	RPS15A	protein_coding	3	2	3	NA	NA	10
METTL3	ENSG00000134452	FBXO18	protein_coding	1	1	1	NA	NA	29
METTL3	ENSG00000134453	RBM17	protein_coding	1	1	1	NA	NA	26
METTL3	ENSG00000134490	TMEM241	protein_coding	1	1	1	NA	NA	19
METTL3	ENSG00000134516	DOCK2	protein_coding	1	1	1	NA	NA	9
METTL3	ENSG00000134539	KLRD1	protein_coding	1	1	1	NA	NA	9
METTL3	ENSG00000134575	ACP2	protein_coding	2	2	2	NA	NA	10
METTL3	ENSG00000134588	USP26	protein_coding	1	2	2	NA	NA	9
METTL3	ENSG00000134602	STK26	protein_coding	1	2	2	NA	NA	19
METTL3	ENSG00000134644	PUM1	protein_coding	6	3	7	NA	NA	30
METTL3	ENSG00000134684	YARS	protein_coding	4	1	4	NA	NA	15
METTL3	ENSG00000134697	GNL2	protein_coding	1	1	1	NA	NA	23
METTL3	ENSG00000134709	HOOK1	protein_coding	1	1	1	NA	NA	23
METTL3	ENSG00000134744	ZCCHC11	protein_coding	2	1	2	NA	NA	31
METTL3	ENSG00000134755	DSC2	protein_coding	1	1	1	NA	NA	17
METTL3	ENSG00000134758	RNF138	protein_coding	1	1	1	NA	NA	31
METTL3	ENSG00000134769	DTNA	protein_coding	1	1	1	NA	NA	17
METTL3	ENSG00000134775	FHOD3	protein_coding	1	2	2	NA	NA	10
METTL3	ENSG00000134815	DHX34	protein_coding	1	1	1	NA	NA	23
METTL3	ENSG00000134824	FADS2	protein_coding	1	2	2	NA	NA	12
METTL3	ENSG00000134882	UBAC2	protein_coding	4	3	6	NA	NA	14
METTL3	ENSG00000134897	BIVM	protein_coding	1	1	1	NA	NA	25
METTL3	ENSG00000134899	ERCC5	protein_coding	1	1	1	NA	NA	19
METTL3	ENSG00000134909	ARHGAP32	protein_coding	1	1	1	NA	NA	21
METTL3	ENSG00000134910	STT3A	protein_coding	2	2	3	NA	NA	17
METTL3	ENSG00000134954	ETS1	protein_coding	1	1	1	NA	NA	17
METTL3	ENSG00000134970	TMED7	protein_coding	1	1	1	NA	NA	19
METTL3	ENSG00000134982	APC	protein_coding	2	1	2	NA	NA	25
METTL3	ENSG00000135018	UBQLN1	protein_coding	1	1	1	NA	NA	22
METTL3	ENSG00000135048	TMEM2	protein_coding	1	2	2	NA	NA	16
METTL3	ENSG00000135049	AGTPBP1	protein_coding	1	1	1	NA	NA	27
METTL3	ENSG00000135090	TAOK3	protein_coding	2	3	3	NA	NA	18
METTL3	ENSG00000135108	FBXO21	protein_coding	1	1	1	NA	NA	28
METTL3	ENSG00000135164	DMTF1	protein_coding	1	1	1	NA	NA	32
METTL3	ENSG00000135205	CCDC146	protein_coding	1	2	2	NA	NA	25
METTL3	ENSG00000135218	CD36	protein_coding	1	1	1	NA	NA	13
METTL3	ENSG00000135249	RINT1	protein_coding	1	1	1	NA	NA	32
METTL3	ENSG00000135250	SRPK2	protein_coding	2	1	2	NA	NA	25
METTL3	ENSG00000135298	ADGRB3	protein_coding	1	1	1	NA	NA	15
METTL3	ENSG00000135324	MRAP2	protein_coding	1	1	1	NA	NA	7
METTL3	ENSG00000135336	ORC3	protein_coding	1	1	1	NA	NA	27
METTL3	ENSG00000135341	MAP3K7	protein_coding	1	1	1	NA	NA	29
METTL3	ENSG00000135346	CGA	protein_coding	2	2	2	NA	NA	5
METTL3	ENSG00000135372	NAT10	protein_coding	1	1	1	NA	NA	30
[truncated: 2,812 more rows]
